# Supplementary material for: (Z)-3-(4-Methoxy­anilino)-1-phenyl­but-2-en-1-one
Source: Acta Crystallogr Sect E Struct Rep Online. 2009 Dec 4;66(Pt 1):o7. doi: 10.1107/S1600536809051186 (PMC2979991; doi:10.1107/S1600536809051186)
Supplement: Supplementary file 1 [file e-66-000o7-sup1.cif]

##############################################################################
###                                                                        ###
###        Electronic paper (Acta Crystallographica Section E)             ###
###                                                                        ###
##############################################################################
#                                                                            #
# This CIF contains the data in a paper accepted for publication in Acta     #
# Crystallographica Section E. It conforms to the requirements of Notes      #
# for Authors for Section E, and has been peer reviewed under the auspices   #
# of the IUCr Commission on Journals.                                        #
#                                                                            #
# Full details of the Crystallographic Information File format               #
# are given in the paper "The Crystallographic Information File (CIF):       #
# a New Standard Archive File for Crystallography" by S. R. Hall, F. H.      #
# Allen and I. D. Brown [Acta Cryst. (1991), A47, 655-685].                  #
#                                                                            #
# The current version of the core CIF dictionary is obtainable from          #
# ftp://ftp.iucr.org/pub/cif_core.dic. The current version number is 2.4.    #
#                                                                            #
# Software is freely available for graphical display of the structure(s) in  #
# this CIF.  For information consult the CIF home page http://www.iucr.org/  #
# cif/home.html                                                              #
#                                                                            #
# This file may be used for bona fide research purposes within the           #
# scientific community so long as proper attribution is given to the journal # 
# article from which it was obtained.                                        #
#                                                                            #
##############################################################################
                                             
data_global
_audit_creation_method     'SHELXL97 CIF '
_journal_date_recd_electronic     2009-11-20
_journal_date_accepted     2009-11-27
_journal_name_full     'Acta Crystallographica, Section E'
_journal_year     2010
_journal_volume     66
_journal_issue      1
_journal_page_first     o7
_journal_page_last     o7
_journal_paper_category     QO
_journal_coeditor_code     CI2973
_publ_contact_author_name     'Li-Ping Zhang '
_publ_contact_author_address
;
Sch Chem & Mat Engn
Jiangnan University 1800 Lihu Rd, Wuxi 214122
Jiangsu
People's Republic of china
;
_publ_contact_author_email     'zlp609@qq.com'
_publ_contact_author_fax     '+86-0510-89880667'
_publ_contact_author_phone     '+86-0510-89880667'
_publ_section_title
;
(<i>Z</i>)-3-(4-Methoxyanilino)-1-phenylbut-2-en-1-one
;
loop_
    _publ_author_name
    _publ_author_address
    'Li-Ping Zhang'
;
School of Chemical and Materials Engineering
Jiangnan University
1800 Lihu Road, Wuxi 214122
Jiangsu
People's Republic of china
;
    'Ming Yang'
;
School of Chemical and Materials Engineering
Jiangnan University
1800 Lihu Road, Wuxi 214122
Jiangsu
People's Republic of china
;
    'Yun Fang'
;
School of Chemical and Materials Engineering
Jiangnan University
1800 Lihu Road, Wuxi 214122
Jiangsu
People's Republic of china
;
data_I
_audit_creation_method     SHELXL-97
_chemical_name_systematic
;
(<i>Z</i>)-3-(4-Methoxyanilino)-1-phenylbut-2-en-1-one
;
_chemical_name_common     ?
_chemical_formula_moiety     'C17 H17 N O2'
_chemical_formula_sum     'C17 H17 N O2'
_chemical_formula_iupac     'C17 H17 N O2'
_chemical_formula_weight     267.32
_chemical_melting_point     ?
_symmetry_cell_setting     Monoclinic
_symmetry_space_group_name_H-M     'P 21/n'
_symmetry_space_group_name_Hall     '-P 2yn'
loop_
    _symmetry_equiv_pos_as_xyz
    'x, y, z'
    '-x+1/2, y+1/2, -z+1/2'
    '-x, -y, -z'
    'x-1/2, -y-1/2, z-1/2'
_cell_length_a     6.435(2)
_cell_length_b     7.287(3)
_cell_length_c     30.919(12)
_cell_angle_alpha     90.00
_cell_angle_beta     94.954(6)
_cell_angle_gamma     90.00
_cell_volume     1444.5(9)
_cell_formula_units_Z     4
_cell_measurement_reflns_used     2333
_cell_measurement_theta_min     2.64
_cell_measurement_theta_max     26.25
_cell_measurement_temperature     294(2)
_exptl_crystal_description     Block
_exptl_crystal_colour     yellow
_exptl_crystal_size_max     0.24
_exptl_crystal_size_mid     0.20
_exptl_crystal_size_min     0.16
_exptl_crystal_density_diffrn     1.229
_exptl_crystal_density_meas     ?
_exptl_crystal_density_method     'not measured'
_exptl_crystal_F_000     568
_exptl_absorpt_coefficient_mu     0.081
_exptl_absorpt_correction_type     multi-scan
_exptl_absorpt_process_details     '(SADABS; Sheldrick, 1996)'
_exptl_absorpt_correction_T_min     0.7390
_exptl_absorpt_correction_T_max     1.0000
_exptl_special_details
;
;
_diffrn_ambient_temperature     294(2)
_diffrn_radiation_type     MoK\a
_diffrn_radiation_wavelength     0.71073
_diffrn_radiation_source     'fine-focus sealed tube'
_diffrn_radiation_monochromator     graphite
_diffrn_measurement_device_type     'Bruker SMART CCD area-detector'
_diffrn_measurement_method     '\f and \w scans'
_diffrn_detector_area_resol_mean     ?
_diffrn_reflns_number     7729
_diffrn_reflns_av_R_equivalents     0.0356
_diffrn_reflns_av_sigmaI/netI     0.0412
_diffrn_reflns_theta_min     1.32
_diffrn_reflns_theta_max     26.40
_diffrn_reflns_theta_full     26.40
_diffrn_measured_fraction_theta_max     0.994
_diffrn_measured_fraction_theta_full     0.994
_diffrn_reflns_limit_h_min     -4
_diffrn_reflns_limit_h_max     8
_diffrn_reflns_limit_k_min     -9
_diffrn_reflns_limit_k_max     7
_diffrn_reflns_limit_l_min     -34
_diffrn_reflns_limit_l_max     38
_diffrn_standards_number     0
_diffrn_standards_interval_count     .
_diffrn_standards_interval_time     .
_diffrn_standards_decay_%     ?
_refine_special_details
;
Refinement of <i>F</i>^2^ against ALL reflections. The weighted <i>R</i>-factor
<i>wR</i> and goodness of fit <i>S</i> are based on <i>F</i>^2^, conventional
<i>R</i>-factors <i>R</i> are based on <i>F</i>, with <i>F</i> set to zero for
negative <i>F</i>^2^. The threshold expression of <i>F</i>^2^ >
\s(<i>F</i>^2^) is used only for calculating <i>R</i>-factors(gt) <i>etc</i>.
and is not relevant to the choice of reflections for refinement.
<i>R</i>-factors based on <i>F</i>^2^ are statistically about twice as large
as those based on <i>F</i>, and <i>R</i>- factors based on ALL data will be
even larger.
;
_reflns_number_total     2931
_reflns_number_gt     1900
_reflns_threshold_expression     I>2\s(I)
_refine_ls_structure_factor_coef     Fsqd
_refine_ls_matrix_type     full
_refine_ls_R_factor_all     0.0802
_refine_ls_R_factor_gt     0.0459
_refine_ls_wR_factor_gt     0.1153
_refine_ls_wR_factor_ref     0.1351
_refine_ls_goodness_of_fit_ref     1.002
_refine_ls_restrained_S_all     1.002
_refine_ls_number_reflns     2931
_refine_ls_number_parameters     184
_refine_ls_number_restraints     0
_refine_ls_hydrogen_treatment     constr
_refine_ls_weighting_scheme     calc
_refine_ls_weighting_details
         'calc w=1/[\s^2^(Fo^2^)+(0.0645P)^2^+0.2627P] where P=(Fo^2^+2Fc^2^)/3'
_atom_sites_solution_hydrogens     geom
_atom_sites_solution_primary     direct
_atom_sites_solution_secondary     difmap
_refine_ls_shift/su_max     0.001
_refine_ls_shift/su_mean     0.000
_refine_diff_density_max     0.180
_refine_diff_density_min     -0.166
_refine_ls_extinction_method     'SHELXL97 (Sheldrick, 2008)'
_refine_ls_extinction_coef     0.035(3)
_refine_ls_extinction_expression
                                  'Fc^*^=kFc[1+0.001xFc^2^\l^3^/sin(2\q)]^-1/4^'
loop_
    _atom_type_symbol
    _atom_type_description
    _atom_type_scat_dispersion_real
    _atom_type_scat_dispersion_imag
    _atom_type_scat_source
    'C' 'C' 0.0033 0.0016
                         'International Tables Vol C Tables 4.2.6.8 and 6.1.1.4'
    'H' 'H' 0.0000 0.0000
                         'International Tables Vol C Tables 4.2.6.8 and 6.1.1.4'
    'N' 'N' 0.0061 0.0033
                         'International Tables Vol C Tables 4.2.6.8 and 6.1.1.4'
    'O' 'O' 0.0106 0.0060
                         'International Tables Vol C Tables 4.2.6.8 and 6.1.1.4'
_computing_data_collection     'SMART (Bruker, 1998)'
_computing_cell_refinement     'SAINT (Bruker, 1999)'
_computing_data_reduction     'SAINT (Bruker, 1999)'
_computing_structure_solution     'SHELXS97 (Sheldrick, 2008)'
_computing_structure_refinement     'SHELXL97 (Sheldrick, 2008)'
_computing_molecular_graphics     'SHELXTL (Sheldrick, 2008)'
_computing_publication_material     'SHELXTL (Sheldrick, 2008)'
loop_
    _atom_site_type_symbol
    _atom_site_label
    _atom_site_fract_x
    _atom_site_fract_y
    _atom_site_fract_z
    _atom_site_U_iso_or_equiv
    _atom_site_adp_type
    _atom_site_calc_flag
    _atom_site_refinement_flags
    _atom_site_occupancy
    _atom_site_disorder_assembly
    _atom_site_disorder_group
    O O1 0.0332(2) 0.1669(2) 0.45901(4) 0.0621(4) Uani d . 1 . .
    O O2 -0.17087(19) 0.1729(2) 0.20705(4) 0.0552(4) Uani d . 1 . .
    N N1 0.0723(2) 0.1693(2) 0.27987(4) 0.0417(4) Uani d . 1 . .
    H H1 -0.0489 0.1722 0.2658 0.050 Uiso calc R 1 . .
    C C1 0.0705(2) 0.1739(2) 0.32573(5) 0.0364(4) Uani d . 1 . .
    C C2 -0.0759(3) 0.2824(3) 0.34338(5) 0.0412(4) Uani d . 1 . .
    H H2 -0.1639 0.3558 0.3253 0.049 Uiso calc R 1 . .
    C C3 -0.0940(3) 0.2835(3) 0.38775(5) 0.0445(5) Uani d . 1 . .
    H H3 -0.1947 0.3560 0.3992 0.053 Uiso calc R 1 . .
    C C4 0.0378(3) 0.1768(2) 0.41473(5) 0.0423(4) Uani d . 1 . .
    C C5 0.1869(3) 0.0706(3) 0.39734(6) 0.0515(5) Uani d . 1 . .
    H H5 0.2780 0.0005 0.4156 0.062 Uiso calc R 1 . .
    C C6 0.2022(3) 0.0673(3) 0.35319(6) 0.0480(5) Uani d . 1 . .
    H H6 0.3015 -0.0069 0.3418 0.058 Uiso calc R 1 . .
    C C7 -0.1412(4) 0.2438(4) 0.47712(6) 0.0798(8) Uani d . 1 . .
    H H7A -0.1385 0.3749 0.4740 0.120 Uiso calc R 1 . .
    H H7B -0.1366 0.2126 0.5074 0.120 Uiso calc R 1 . .
    H H7C -0.2670 0.1963 0.4623 0.120 Uiso calc R 1 . .
    C C8 0.4516(3) 0.1682(3) 0.27522(6) 0.0504(5) Uani d . 1 . .
    H H8A 0.4579 0.2429 0.3009 0.076 Uiso calc R 1 . .
    H H8B 0.5399 0.2199 0.2549 0.076 Uiso calc R 1 . .
    H H8C 0.4981 0.0463 0.2828 0.076 Uiso calc R 1 . .
    C C9 0.2316(3) 0.1612(2) 0.25509(5) 0.0384(4) Uani d . 1 . .
    C C10 0.1947(3) 0.1546(2) 0.21040(5) 0.0397(4) Uani d . 1 . .
    H H10 0.3087 0.1449 0.1940 0.048 Uiso calc R 1 . .
    C C11 -0.0069(3) 0.1616(2) 0.18819(5) 0.0386(4) Uani d . 1 . .
    C C12 -0.0272(3) 0.1643(2) 0.13949(5) 0.0390(4) Uani d . 1 . .
    C C13 0.1114(3) 0.0745(3) 0.11502(5) 0.0485(5) Uani d . 1 . .
    H H13 0.2218 0.0086 0.1288 0.058 Uiso calc R 1 . .
    C C14 0.0869(3) 0.0820(3) 0.07020(6) 0.0592(6) Uani d . 1 . .
    H H14 0.1797 0.0195 0.0540 0.071 Uiso calc R 1 . .
    C C15 -0.0728(4) 0.1807(3) 0.04946(6) 0.0612(6) Uani d . 1 . .
    H H15 -0.0872 0.1869 0.0193 0.073 Uiso calc R 1 . .
    C C16 -0.2117(4) 0.2703(3) 0.07320(6) 0.0621(6) Uani d . 1 . .
    H H16 -0.3203 0.3375 0.0591 0.075 Uiso calc R 1 . .
    C C17 -0.1908(3) 0.2612(3) 0.11809(6) 0.0525(5) Uani d . 1 . .
    H H17 -0.2871 0.3205 0.1340 0.063 Uiso calc R 1 . .
loop_
    _atom_site_aniso_label
    _atom_site_aniso_U_11
    _atom_site_aniso_U_22
    _atom_site_aniso_U_33
    _atom_site_aniso_U_12
    _atom_site_aniso_U_13
    _atom_site_aniso_U_23
    O1 0.0685(10) 0.0814(11) 0.0370(7) 0.0231(8) 0.0080(6) 0.0056(7)
    O2 0.0377(7) 0.0836(11) 0.0449(7) -0.0037(7) 0.0074(6) -0.0087(7)
    N1 0.0333(8) 0.0548(10) 0.0370(8) -0.0018(7) 0.0037(6) -0.0034(7)
    C1 0.0366(9) 0.0376(10) 0.0348(9) -0.0016(7) 0.0027(7) -0.0008(7)
    C2 0.0355(9) 0.0476(11) 0.0399(10) 0.0068(8) -0.0001(7) 0.0040(8)
    C3 0.0426(10) 0.0488(12) 0.0429(10) 0.0107(8) 0.0082(8) -0.0013(8)
    C4 0.0476(10) 0.0462(11) 0.0329(9) 0.0030(8) 0.0031(8) 0.0010(8)
    C5 0.0565(12) 0.0516(12) 0.0463(11) 0.0195(10) 0.0038(9) 0.0093(9)
    C6 0.0557(11) 0.0438(11) 0.0456(11) 0.0178(9) 0.0100(8) 0.0023(9)
    C7 0.0960(18) 0.102(2) 0.0442(12) 0.0378(15) 0.0206(12) 0.0024(12)
    C8 0.0375(10) 0.0637(13) 0.0498(11) 0.0002(9) 0.0039(8) 0.0037(9)
    C9 0.0368(9) 0.0355(10) 0.0434(10) -0.0023(7) 0.0066(7) 0.0012(8)
    C10 0.0372(9) 0.0442(11) 0.0388(9) -0.0009(8) 0.0098(7) 0.0003(8)
    C11 0.0404(10) 0.0363(10) 0.0398(9) -0.0036(8) 0.0082(8) -0.0024(8)
    C12 0.0424(10) 0.0361(10) 0.0384(9) -0.0062(8) 0.0023(7) -0.0024(8)
    C13 0.0552(12) 0.0484(12) 0.0425(11) 0.0028(9) 0.0071(8) -0.0012(9)
    C14 0.0729(14) 0.0622(14) 0.0439(11) -0.0019(11) 0.0137(10) -0.0078(10)
    C15 0.0862(16) 0.0605(14) 0.0358(10) -0.0136(12) -0.0008(10) -0.0006(10)
    C16 0.0730(14) 0.0571(14) 0.0526(12) 0.0022(11) -0.0148(10) 0.0031(10)
    C17 0.0555(12) 0.0505(12) 0.0505(12) 0.0040(10) -0.0016(9) -0.0073(10)
_geom_special_details
;
All e.s.d.'s (except the e.s.d. in the dihedral angle between two l.s. planes)
are estimated using the full covariance matrix. The cell e.s.d.'s are taken
into account individually in the estimation of e.s.d.'s in distances, angles
and torsion angles; correlations between e.s.d.'s in cell parameters are only
used when they are defined by crystal symmetry. An approximate (isotropic)
treatment of cell e.s.d.'s is used for estimating e.s.d.'s involving l.s.
planes.
;
loop_
    _geom_bond_atom_site_label_1
    _geom_bond_atom_site_label_2
    _geom_bond_site_symmetry_2
    _geom_bond_distance
    _geom_bond_publ_flag
    O1 C4 . 1.374(2) ?
    O1 C7 . 1.413(2) ?
    O2 C11 . 1.251(2) ?
    N1 C9 . 1.333(2) ?
    N1 C1 . 1.419(2) ?
    N1 H1 . 0.86 ?
    C1 C2 . 1.378(2) ?
    C1 C6 . 1.385(2) ?
    C2 C3 . 1.387(2) ?
    C2 H2 . 0.93 ?
    C3 C4 . 1.378(2) ?
    C3 H3 . 0.93 ?
    C4 C5 . 1.378(2) ?
    C5 C6 . 1.377(2) ?
    C5 H5 . 0.93 ?
    C6 H6 . 0.93 ?
    C7 H7A . 0.96 ?
    C7 H7B . 0.96 ?
    C7 H7C . 0.96 ?
    C8 C9 . 1.497(2) ?
    C8 H8A . 0.96 ?
    C8 H8B . 0.96 ?
    C8 H8C . 0.96 ?
    C9 C10 . 1.383(2) ?
    C10 C11 . 1.415(2) ?
    C10 H10 . 0.93 ?
    C11 C12 . 1.500(2) ?
    C12 C13 . 1.383(2) ?
    C12 C17 . 1.387(3) ?
    C13 C14 . 1.382(2) ?
    C13 H13 . 0.93 ?
    C14 C15 . 1.368(3) ?
    C14 H14 . 0.93 ?
    C15 C16 . 1.370(3) ?
    C15 H15 . 0.93 ?
    C16 C17 . 1.385(3) ?
    C16 H16 . 0.93 ?
    C17 H17 . 0.93 ?
loop_
    _geom_angle_atom_site_label_1
    _geom_angle_atom_site_label_2
    _geom_angle_atom_site_label_3
    _geom_angle_site_symmetry_1
    _geom_angle_site_symmetry_3
    _geom_angle
    _geom_angle_publ_flag
    C4 O1 C7 . . 117.43(15) ?
    C9 N1 C1 . . 130.43(15) ?
    C9 N1 H1 . . 114.8 ?
    C1 N1 H1 . . 114.8 ?
    C2 C1 C6 . . 118.82(15) ?
    C2 C1 N1 . . 118.30(15) ?
    C6 C1 N1 . . 122.79(15) ?
    C1 C2 C3 . . 120.92(16) ?
    C1 C2 H2 . . 119.5 ?
    C3 C2 H2 . . 119.5 ?
    C4 C3 C2 . . 119.71(16) ?
    C4 C3 H3 . . 120.1 ?
    C2 C3 H3 . . 120.1 ?
    O1 C4 C5 . . 115.81(15) ?
    O1 C4 C3 . . 124.58(16) ?
    C5 C4 C3 . . 119.61(16) ?
    C6 C5 C4 . . 120.56(17) ?
    C6 C5 H5 . . 119.7 ?
    C4 C5 H5 . . 119.7 ?
    C5 C6 C1 . . 120.36(17) ?
    C5 C6 H6 . . 119.8 ?
    C1 C6 H6 . . 119.8 ?
    O1 C7 H7A . . 109.5 ?
    O1 C7 H7B . . 109.5 ?
    H7A C7 H7B . . 109.5 ?
    O1 C7 H7C . . 109.5 ?
    H7A C7 H7C . . 109.5 ?
    H7B C7 H7C . . 109.5 ?
    C9 C8 H8A . . 109.5 ?
    C9 C8 H8B . . 109.5 ?
    H8A C8 H8B . . 109.5 ?
    C9 C8 H8C . . 109.5 ?
    H8A C8 H8C . . 109.5 ?
    H8B C8 H8C . . 109.5 ?
    N1 C9 C10 . . 120.13(16) ?
    N1 C9 C8 . . 120.40(15) ?
    C10 C9 C8 . . 119.40(15) ?
    C9 C10 C11 . . 123.68(15) ?
    C9 C10 H10 . . 118.2 ?
    C11 C10 H10 . . 118.2 ?
    O2 C11 C10 . . 123.41(16) ?
    O2 C11 C12 . . 117.59(15) ?
    C10 C11 C12 . . 118.94(14) ?
    C13 C12 C17 . . 118.60(16) ?
    C13 C12 C11 . . 122.58(16) ?
    C17 C12 C11 . . 118.82(16) ?
    C14 C13 C12 . . 120.45(18) ?
    C14 C13 H13 . . 119.8 ?
    C12 C13 H13 . . 119.8 ?
    C15 C14 C13 . . 120.44(19) ?
    C15 C14 H14 . . 119.8 ?
    C13 C14 H14 . . 119.8 ?
    C14 C15 C16 . . 119.87(18) ?
    C14 C15 H15 . . 120.1 ?
    C16 C15 H15 . . 120.1 ?
    C15 C16 C17 . . 120.2(2) ?
    C15 C16 H16 . . 119.9 ?
    C17 C16 H16 . . 119.9 ?
    C16 C17 C12 . . 120.42(18) ?
    C16 C17 H17 . . 119.8 ?
    C12 C17 H17 . . 119.8 ?
loop_
    _geom_torsion_atom_site_label_1
    _geom_torsion_atom_site_label_2
    _geom_torsion_atom_site_label_3
    _geom_torsion_atom_site_label_4
    _geom_torsion_site_symmetry_1
    _geom_torsion_site_symmetry_2
    _geom_torsion_site_symmetry_3
    _geom_torsion_site_symmetry_4
    _geom_torsion
    _geom_torsion_publ_flag
    C9 N1 C1 C2 . . . . 142.48(19) ?
    C9 N1 C1 C6 . . . . -40.9(3) ?
    C6 C1 C2 C3 . . . . -0.9(3) ?
    N1 C1 C2 C3 . . . . 175.86(16) ?
    C1 C2 C3 C4 . . . . 0.9(3) ?
    C7 O1 C4 C5 . . . . -167.8(2) ?
    C7 O1 C4 C3 . . . . 12.2(3) ?
    C2 C3 C4 O1 . . . . -179.76(17) ?
    C2 C3 C4 C5 . . . . 0.3(3) ?
    O1 C4 C5 C6 . . . . 178.64(18) ?
    C3 C4 C5 C6 . . . . -1.4(3) ?
    C4 C5 C6 C1 . . . . 1.4(3) ?
    C2 C1 C6 C5 . . . . -0.2(3) ?
    N1 C1 C6 C5 . . . . -176.83(17) ?
    C1 N1 C9 C10 . . . . 178.77(16) ?
    C1 N1 C9 C8 . . . . -4.1(3) ?
    N1 C9 C10 C11 . . . . 2.1(3) ?
    C8 C9 C10 C11 . . . . -175.06(16) ?
    C9 C10 C11 O2 . . . . -0.6(3) ?
    C9 C10 C11 C12 . . . . 176.46(16) ?
    O2 C11 C12 C13 . . . . -149.89(18) ?
    C10 C11 C12 C13 . . . . 32.8(2) ?
    O2 C11 C12 C17 . . . . 30.3(2) ?
    C10 C11 C12 C17 . . . . -146.95(18) ?
    C17 C12 C13 C14 . . . . 0.2(3) ?
    C11 C12 C13 C14 . . . . -179.60(17) ?
    C12 C13 C14 C15 . . . . 1.0(3) ?
    C13 C14 C15 C16 . . . . -1.1(3) ?
    C14 C15 C16 C17 . . . . 0.0(3) ?
    C15 C16 C17 C12 . . . . 1.2(3) ?
    C13 C12 C17 C16 . . . . -1.3(3) ?
    C11 C12 C17 C16 . . . . 178.51(17) ?
loop_
    _geom_hbond_atom_site_label_D
    _geom_hbond_atom_site_label_H
    _geom_hbond_atom_site_label_A
    _geom_hbond_site_symmetry_A
    _geom_hbond_distance_DH
    _geom_hbond_distance_HA
    _geom_hbond_distance_DA
    _geom_hbond_angle_DHA
    N1 H1 O2 . 0.86 1.91 2.629(2) 139
    C8 H8B O2 1_655 0.96 2.49 3.351(3) 148
    C3 H3 Cg2 2_455 0.93 2.84 3.712(3) 156
    C13 H13 Cg1 2_545 0.93 2.82 3.619(3) 145
