# Supplementary material for: (Z)-3-(4-Methoxy­anilino)-1-phenyl­but-2-en-1-one
Source: Acta Crystallogr Sect E Struct Rep Online. 2009 Dec 4;66(Pt 1):o7. doi: 10.1107/S1600536809051186 (PMC2979991; doi:10.1107/S1600536809051186)
Supplement: Supplementary file 2 [file e-66-000o7-Isup2.hkl]

# 
# h,k,l, Fc-squared, Fo-squared, sigma(Fo-squared) and status flag 
# 
data_I
_shelx_title ' 051225A in P2(1)/n' 
_shelx_refln_list_code          4 
_shelx_F_calc_maximum      155.19 
_exptl_crystal_F_000       568.00 
_reflns_d_resolution_high  0.7992 
 
loop_ 
 _symmetry_equiv_pos_as_xyz 
 'x, y, z' 
 '-x+1/2, y+1/2, -z+1/2' 
 '-x, -y, -z' 
 'x-1/2, -y-1/2, z-1/2' 
 
_cell_length_a     6.4346 
_cell_length_b     7.2875 
_cell_length_c    30.9193 
_cell_angle_alpha  90.000 
_cell_angle_beta   94.954 
_cell_angle_gamma  90.000 
 
_shelx_F_squared_multiplier     1.000 
 
loop_ 
 _refln_index_h 
 _refln_index_k 
 _refln_index_l 
 _refln_F_squared_calc 
 _refln_F_squared_meas 
 _refln_F_squared_sigma 
 _refln_observed_status 
   2   0   0     1025.56      908.83     20.91 o 
   4   0   0      103.62      105.88      5.56 o 
   6   0   0       16.60       16.43      3.28 o 
   8   0   0      112.36      117.16     10.40 o 
   1   1   0     9515.44     9545.51    130.75 o 
   2   1   0     1073.60     1029.50     10.76 o 
   3   1   0      165.91      178.99      3.04 o 
   4   1   0       86.68       86.43      2.96 o 
   5   1   0       98.96       93.15      3.63 o 
   6   1   0       13.16       13.71      2.71 o 
   7   1   0        9.14       16.90      2.80 o 
   0   2   0    21986.12    22094.73    451.67 o 
   1   2   0     6739.17     6682.97     76.78 o 
   2   2   0      954.96      944.00      9.91 o 
   3   2   0      372.20      384.22      4.87 o 
   4   2   0       21.35       29.28      2.95 o 
   5   2   0      386.63      377.85      7.79 o 
   6   2   0       26.84       24.96      3.20 o 
   7   2   0        0.69        3.80      5.47 o 
   1   3   0     4461.12     4502.65     69.21 o 
   2   3   0     3172.74     3130.32     35.34 o 
   3   3   0      228.22      213.29      3.60 o 
   4   3   0       81.19       71.29      2.56 o 
   5   3   0      183.38      181.29      7.57 o 
   6   3   0       10.05        4.92      2.77 o 
   7   3   0        2.10       -0.60      6.06 o 
   0   4   0      430.44      481.28     14.04 o 
   1   4   0        0.25        3.56      1.80 o 
   2   4   0      249.17      254.02      4.60 o 
   3   4   0      122.53      108.72      2.80 o 
   4   4   0      167.25      187.16      4.47 o 
   5   4   0      312.49      314.88      7.45 o 
   6   4   0        4.73        2.69      3.41 o 
   7   4   0        1.45        3.90      5.52 o 
   1   5   0       34.64       37.48      3.40 o 
   2   5   0       20.29       21.24      2.99 o 
   3   5   0       68.47       79.73      2.81 o 
   4   5   0        2.99        4.21      2.02 o 
   5   5   0       12.99       11.69      3.61 o 
   6   5   0        5.73        7.51      4.21 o 
   0   6   0      494.03      474.54     16.01 o 
   1   6   0       56.17       58.25      4.10 o 
   2   6   0      405.65      419.60     10.52 o 
   3   6   0       70.87       66.55      3.95 o 
   4   6   0      156.10      161.26      6.55 o 
   5   6   0        4.30        6.02      3.76 o 
   6   6   0        0.49       -5.43      5.43 o 
   1   7   0       62.43       65.19      5.01 o 
   2   7   0       42.16       44.67      4.82 o 
   3   7   0       32.73       48.04      4.28 o 
   4   7   0        3.16        1.48      4.19 o 
   5   7   0        3.52       -0.03      6.34 o 
   0   8   0      213.70      238.73     12.35 o 
   1   8   0        0.80        6.85      3.95 o 
   2   8   0       38.65       37.87      5.30 o 
   3   8   0        8.96        9.16      3.92 o 
   1   9   0      182.62      161.08      8.02 o 
  -7   0   1        4.42        4.71      3.35 o 
  -5   0   1      464.16      473.38     10.63 o 
  -3   0   1       10.20        5.89      1.85 o 
  -1   0   1      405.34      326.23      7.46 o 
   3   0   1      153.16      144.20      5.67 o 
   5   0   1      200.90      177.56      8.36 o 
   7   0   1       15.83       14.66      8.22 o 
  -7   1   1        0.91       -0.60      2.41 o 
  -6   1   1        0.01       -1.95      2.21 o 
  -5   1   1      480.01      454.08      8.48 o 
  -4   1   1      154.91      154.08      7.30 o 
  -3   1   1      623.26      632.77      9.29 o 
  -2   1   1     2260.23     2299.79     33.10 o 
  -1   1   1    21894.99    25163.55    915.98 o 
   0   1   1       10.21       16.07      4.92 o 
   1   1   1     9078.73     8919.90    155.82 o 
   2   1   1      326.43      326.30      4.52 o 
   3   1   1      307.43      325.89      4.64 o 
   4   1   1      109.70      106.64      3.28 o 
   5   1   1       24.12       27.68      2.64 o 
   6   1   1       45.03       48.54      3.66 o 
   7   1   1      318.28      357.88      8.84 o 
  -7   2   1        0.09       -3.04      3.04 o 
  -6   2   1      127.92      125.55      4.89 o 
  -5   2   1      631.56      641.54     11.13 o 
  -4   2   1      511.31      494.22      8.60 o 
  -3   2   1       73.40       78.86      1.98 o 
  -2   2   1     1718.83     1727.94     17.09 o 
  -1   2   1     5527.23     5589.01    106.57 o 
   0   2   1    24083.14    24116.51    843.16 o 
   1   2   1      179.72      180.50      7.72 o 
   2   2   1       61.10       62.15      1.58 o 
   3   2   1      140.85      146.54      2.57 o 
   4   2   1       10.71        7.81      1.74 o 
   5   2   1       52.95       63.45      3.40 o 
   6   2   1       62.83       69.32      4.35 o 
   7   2   1        3.12       -2.57      2.84 o 
  -7   3   1        3.41       -3.06      3.06 o 
  -6   3   1       26.73       30.62      4.66 o 
  -5   3   1        3.39       10.93      2.47 o 
  -4   3   1        7.75        7.87      1.55 o 
  -3   3   1       35.72       36.81      1.70 o 
  -2   3   1       20.99       21.51      1.55 o 
  -1   3   1       40.86       47.99      2.56 o 
   0   3   1        2.44       -0.87      1.14 o 
   1   3   1        9.92        8.51      1.79 o 
   2   3   1      215.68      210.82      4.60 o 
   3   3   1        0.41        4.63      1.33 o 
   4   3   1      198.58      181.65      4.32 o 
   5   3   1       48.04       49.84      3.37 o 
   6   3   1        3.21        4.53      2.76 o 
   7   3   1        3.38        0.69      5.01 o 
  -7   4   1        0.00       -5.35      5.35 o 
  -6   4   1        6.26        3.48      2.89 o 
  -5   4   1        0.94        5.72      2.39 o 
  -4   4   1     1428.20     1381.88     17.24 o 
  -3   4   1       24.79       18.87      1.73 o 
  -2   4   1     1735.54     1652.76     19.17 o 
  -1   4   1      873.24      909.59     16.26 o 
   0   4   1     1164.97     1177.41     20.18 o 
   1   4   1      277.45      278.33     11.59 o 
   2   4   1       19.46       20.81      2.09 o 
   3   4   1        2.88        2.83      1.33 o 
   4   4   1      206.91      200.33      4.59 o 
   5   4   1      224.51      202.15      6.27 o 
   6   4   1        0.00       -0.63      3.38 o 
   7   4   1       11.23       10.73      7.48 o 
  -6   5   1        0.01        1.03      5.43 o 
  -5   5   1      142.93      140.10      8.22 o 
  -4   5   1       56.36       56.66      4.14 o 
  -3   5   1      918.18      871.85     10.71 o 
  -2   5   1        0.85        0.52      2.18 o 
  -1   5   1      169.59      158.67      5.62 o 
   0   5   1       16.35        9.98      2.52 o 
   1   5   1      194.58      189.28      7.29 o 
   2   5   1       13.55        9.54      2.42 o 
   3   5   1      112.94      115.56      3.21 o 
   4   5   1       50.21       41.97      2.94 o 
   5   5   1        0.17       -0.81      3.26 o 
   6   5   1        1.53        3.63      3.98 o 
  -6   6   1        7.35        2.74      6.24 o 
  -5   6   1       94.88       99.53      9.14 o 
  -4   6   1       13.24       24.09      4.22 o 
  -3   6   1        0.03        4.20      2.53 o 
  -2   6   1       40.25       43.04      6.44 o 
  -1   6   1       13.65        8.88      2.89 o 
   0   6   1        8.86       19.54      3.28 o 
   1   6   1       93.82       81.95      4.53 o 
   2   6   1       38.06       40.13      4.09 o 
   3   6   1       19.89       23.28      3.12 o 
   4   6   1       45.17       58.36      4.29 o 
   5   6   1       14.41       19.04      4.33 o 
   6   6   1        1.30        4.71      6.34 o 
  -5   7   1       26.04       17.32      7.50 o 
  -4   7   1        7.59       11.52      4.40 o 
  -3   7   1      166.52      150.00      7.69 o 
  -2   7   1      204.51      195.78      7.40 o 
  -1   7   1      189.72      176.32      6.97 o 
   0   7   1        0.16       -1.26      3.15 o 
   1   7   1       69.13       64.88      4.50 o 
   2   7   1        1.18        3.39      3.49 o 
   3   7   1       56.69       59.70      4.57 o 
   4   7   1       49.83       56.49     10.10 o 
   5   7   1        0.22        8.74      7.00 o 
  -3   8   1        7.37        8.85      4.05 o 
  -2   8   1       42.69       43.30      5.51 o 
  -1   8   1       24.79       22.31      4.61 o 
   0   8   1      297.34      273.41      9.42 o 
   1   8   1       40.53       43.07      9.13 o 
   2   8   1        3.55        4.87      3.62 o 
   3   8   1        0.06       -4.03      4.03 o 
  -1   9   1        4.78       13.82      7.35 o 
   0   9   1        0.83        0.12      5.48 o 
   1   9   1        1.58       16.04      7.69 o 
  -8   0   2        0.88        0.25      4.26 o 
  -6   0   2      305.54      344.94      9.40 o 
  -4   0   2        7.84       15.02      2.76 o 
  -2   0   2       27.44       24.88      0.97 o 
   0   0   2     1813.36     1363.01     29.32 o 
   2   0   2      310.76      333.06      9.07 o 
   4   0   2      516.68      572.62     16.19 o 
   6   0   2      364.73      369.00      9.83 o 
  -7   1   2       26.48       30.75      3.14 o 
  -6   1   2      168.50      161.78      5.18 o 
  -5   1   2      154.93      153.69      4.57 o 
  -4   1   2        0.01        0.69      1.37 o 
  -3   1   2      180.13      175.09      2.52 o 
  -2   1   2      606.52      649.52      8.71 o 
  -1   1   2      239.88      238.77     10.00 o 
   0   1   2       28.25       18.28      1.97 o 
   1   1   2     1652.30     1626.40     17.56 o 
   2   1   2     2550.35     2599.19     47.74 o 
   3   1   2      253.48      264.20      5.31 o 
   4   1   2      190.75      185.75      4.72 o 
   5   1   2        4.69        2.64      1.85 o 
   6   1   2      231.00      252.38      6.52 o 
   7   1   2       66.82       82.06      4.91 o 
  -7   2   2        2.09        0.37      3.06 o 
  -6   2   2       10.60        8.99      2.70 o 
  -5   2   2       48.17       56.16      3.85 o 
  -4   2   2       14.06       16.25      1.57 o 
  -3   2   2        0.65       -0.74      0.74 o 
  -2   2   2      299.52      278.72      3.72 o 
  -1   2   2     2213.16     2148.93     41.63 o 
   0   2   2      234.29      228.20      7.12 o 
   1   2   2       71.56       78.18      1.81 o 
   2   2   2       54.22       60.14      1.90 o 
   3   2   2        3.06        6.28      1.07 o 
   4   2   2        0.07       -0.17      1.42 o 
   5   2   2      219.41      206.68      5.51 o 
   6   2   2       47.00       45.73      3.67 o 
   7   2   2       40.21       40.28      4.12 o 
  -7   3   2        0.00       -3.58      3.58 o 
  -6   3   2       51.29       55.50      3.99 o 
  -5   3   2      496.31      478.33      9.38 o 
  -4   3   2      183.92      157.61      3.72 o 
  -3   3   2      276.03      254.61      4.01 o 
  -2   3   2      563.45      567.74      7.54 o 
  -1   3   2      283.25      383.88    103.00 o 
   0   3   2        8.74        6.87      1.55 o 
   1   3   2      115.27      118.68      6.52 o 
   2   3   2     2449.71     2364.03     23.31 o 
   3   3   2     3152.02     3055.81     29.88 o 
   4   3   2      206.74      196.30      5.31 o 
   5   3   2      109.99      104.42      4.13 o 
   6   3   2      117.74      124.48      4.94 o 
   7   3   2       27.93       26.25      4.83 o 
  -7   4   2        6.71        3.06      5.75 o 
  -6   4   2        0.12        5.10      2.84 o 
  -5   4   2      300.57      287.22     10.03 o 
  -4   4   2      172.80      163.68      4.19 o 
  -3   4   2        0.54        1.35      1.30 o 
  -2   4   2       66.88       66.11      3.13 o 
  -1   4   2      316.09      318.15      7.51 o 
   0   4   2      723.07      716.79     17.61 o 
   1   4   2       73.24       75.76      4.64 o 
   2   4   2      266.14      256.19      4.79 o 
   3   4   2      207.18      195.70      3.99 o 
   4   4   2      114.45      115.88      3.51 o 
   5   4   2        4.09        3.04      3.08 o 
   6   4   2        0.03       -2.74      3.41 o 
   7   4   2        7.09        8.71      4.76 o 
  -6   5   2       39.61       55.08      7.59 o 
  -5   5   2       71.36       71.71      4.09 o 
  -4   5   2        6.02        4.90      1.99 o 
  -3   5   2      416.57      410.40      6.29 o 
  -2   5   2        0.16       -0.95      2.07 o 
  -1   5   2       38.92       38.24      3.40 o 
   0   5   2       14.09       12.84      2.44 o 
   1   5   2       16.24       16.48      2.68 o 
   2   5   2        5.17        5.43      1.97 o 
   3   5   2      933.06      883.91     10.85 o 
   4   5   2        0.26        3.52      2.39 o 
   5   5   2       34.58       29.66      4.49 o 
   6   5   2       24.44       28.05      4.80 o 
  -6   6   2        8.67       11.60      6.27 o 
  -5   6   2       58.40       67.52      8.38 o 
  -4   6   2      358.00      299.98      8.65 o 
  -3   6   2       43.77       51.83      3.80 o 
  -2   6   2       24.86       29.51      3.58 o 
  -1   6   2        1.39        1.49      2.40 o 
   0   6   2      530.41      473.38     11.32 o 
   1   6   2       24.80       16.84      3.27 o 
   2   6   2      182.39      189.84      6.11 o 
   3   6   2        0.43        0.29      2.54 o 
   4   6   2      262.79      226.14      7.58 o 
   5   6   2       57.97       66.40      6.09 o 
  -5   7   2        0.43       -2.83      6.12 o 
  -4   7   2        4.39        4.56      4.24 o 
  -3   7   2        0.07       -0.59      2.98 o 
  -2   7   2        1.42        8.40      3.33 o 
  -1   7   2        4.24        6.12      3.31 o 
   0   7   2       18.80       28.05      3.92 o 
   1   7   2       50.28       48.50      4.75 o 
   2   7   2        1.00        2.97      2.95 o 
   3   7   2       12.61       27.27      3.80 o 
   4   7   2        0.59        7.84      6.12 o 
   5   7   2        0.38        4.18     10.91 o 
  -3   8   2        0.42       -0.32      3.62 o 
  -2   8   2        6.30        2.73      4.26 o 
  -1   8   2       16.36       13.47      4.22 o 
   0   8   2        8.66       13.12      4.23 o 
   1   8   2       62.78       59.89      5.93 o 
   2   8   2       16.25       19.36      3.92 o 
   3   8   2        1.19        0.81      3.72 o 
  -1   9   2       27.16       24.11      5.38 o 
   0   9   2       16.23       15.58      5.20 o 
   1   9   2        0.73        2.76      7.18 o 
  -7   0   3       92.88       95.37      5.71 o 
  -5   0   3     1384.03     1329.19     23.28 o 
  -3   0   3        2.20        0.47      0.70 o 
  -1   0   3     4476.76     4365.94     89.41 o 
   1   0   3      273.11      214.37      3.86 o 
   3   0   3       88.09      118.46      5.34 o 
   5   0   3       71.15       72.12      5.76 o 
   7   0   3      249.75      243.45      8.60 o 
  -7   1   3       55.38       62.61      3.70 o 
  -6   1   3       33.26       47.81      3.55 o 
  -5   1   3        3.07        2.85      1.82 o 
  -4   1   3        6.77        4.54      1.73 o 
  -3   1   3      269.00      285.27      4.22 o 
  -2   1   3      560.52      547.82      6.26 o 
  -1   1   3     2302.39     2226.96     30.92 o 
   0   1   3       32.99       38.99      1.26 o 
   1   1   3    11419.45    11528.95    147.46 o 
   2   1   3     2093.00     2044.15     22.12 o 
   3   1   3       91.03      101.95      2.21 o 
   4   1   3        8.58        4.31      1.93 o 
   5   1   3        9.90        7.82      2.20 o 
   6   1   3       42.62       53.92      3.78 o 
   7   1   3       18.71       21.99      3.68 o 
  -7   2   3       10.19        7.74      3.28 o 
  -6   2   3        4.24        3.83      2.63 o 
  -5   2   3      523.09      516.18      9.84 o 
  -4   2   3        4.11        2.44      1.23 o 
  -3   2   3       34.86       35.10      1.39 o 
  -2   2   3       34.65       36.94      1.28 o 
  -1   2   3     6137.77     6289.90     67.63 o 
   0   2   3      128.91      115.22     13.83 o 
   1   2   3     4609.98     4742.87     44.48 o 
   2   2   3     2214.15     2254.22     22.51 o 
   3   2   3      230.15      225.81      3.33 o 
   4   2   3        4.62        3.09      1.64 o 
   5   2   3      191.58      193.06      5.31 o 
   6   2   3       43.68       40.33      3.72 o 
   7   2   3       53.74       57.59      4.70 o 
  -7   3   3        5.69        0.43      3.56 o 
  -6   3   3      150.41      127.76      5.04 o 
  -5   3   3       43.08       54.00      3.43 o 
  -4   3   3       14.05       13.92      1.80 o 
  -3   3   3        6.79        6.27      1.16 o 
  -2   3   3       11.88        9.20      1.35 o 
  -1   3   3        0.63        0.22      1.09 o 
   0   3   3     1399.08     1391.59     60.68 o 
   1   3   3        8.28        9.06      1.97 o 
   2   3   3        0.16        4.76      2.56 o 
   3   3   3        6.72       13.35      3.70 o 
   4   3   3      183.60      170.96      6.78 o 
   5   3   3       15.82       16.05      2.60 o 
   6   3   3      184.45      183.08      5.92 o 
   7   3   3        0.13       -0.92      3.76 o 
  -7   4   3        6.11        3.90      4.25 o 
  -6   4   3       20.35       24.93      5.21 o 
  -5   4   3       45.63       60.74      3.75 o 
  -4   4   3       22.97       18.04      2.20 o 
  -3   4   3       22.34       23.06      1.89 o 
  -2   4   3       89.33      100.29      2.83 o 
  -1   4   3       13.66       18.70      2.42 o 
   0   4   3     2266.27     2258.39     35.85 o 
   1   4   3      346.58      378.24      8.45 o 
   2   4   3      884.14      864.36     11.32 o 
   3   4   3      121.85      106.71      3.17 o 
   4   4   3      254.29      223.19      4.86 o 
   5   4   3        1.10        4.41      3.07 o 
   6   4   3        4.95        7.13      3.56 o 
   7   4   3        1.92        7.39      4.46 o 
  -6   5   3        0.28       -2.36      3.47 o 
  -5   5   3       77.20       68.49      5.57 o 
  -4   5   3        3.74        3.21      1.97 o 
  -3   5   3       99.75       99.42      3.80 o 
  -2   5   3        0.42        1.36      2.25 o 
  -1   5   3       17.93       14.29      2.53 o 
   0   5   3       90.14       93.72      4.87 o 
   1   5   3      156.20      136.45      5.11 o 
   2   5   3       13.38       18.12      2.87 o 
   3   5   3     1206.58     1163.26     21.34 o 
   4   5   3       18.91       23.11      2.97 o 
   5   5   3       10.64        8.75      4.15 o 
   6   5   3        6.75        8.52      4.09 o 
  -6   6   3        0.61       -1.24      6.15 o 
  -5   6   3      215.75      213.27     12.55 o 
  -4   6   3        0.00        3.95      2.30 o 
  -3   6   3       37.51       38.24      4.06 o 
  -2   6   3       57.96       59.08      7.51 o 
  -1   6   3      212.62      205.71     11.28 o 
   0   6   3        0.28       10.94      3.33 o 
   1   6   3        7.32        7.73      2.82 o 
   2   6   3       24.82       39.01      3.33 o 
   3   6   3        0.00       -1.57      2.18 o 
   4   6   3        0.07        2.97      2.94 o 
   5   6   3       18.02       19.87      4.68 o 
  -5   7   3       12.74       20.38      7.74 o 
  -4   7   3       13.50        9.09      4.26 o 
  -3   7   3        9.65        4.85      3.90 o 
  -2   7   3       64.62       65.33      4.94 o 
  -1   7   3        0.00        0.89      3.16 o 
   0   7   3       15.34        6.86      3.25 o 
   1   7   3       11.31       15.75      5.33 o 
   2   7   3      175.00      162.04      5.68 o 
   3   7   3      160.61      146.47      7.28 o 
   4   7   3       63.16       69.16      6.40 o 
   5   7   3        0.47        0.17      6.70 o 
  -3   8   3       11.09       18.48      5.12 o 
  -2   8   3       16.89       16.48      4.67 o 
  -1   8   3       42.24       53.96      8.85 o 
   0   8   3       15.29       12.49      4.33 o 
   1   8   3        7.21       12.65      4.47 o 
   2   8   3       14.32       15.83      3.86 o 
   3   8   3        1.93        0.20      3.80 o 
  -1   9   3        4.43        4.68      6.95 o 
   0   9   3        1.47        1.75      4.96 o 
   1   9   3       16.21       20.86      7.43 o 
  -8   0   4        0.64        5.35      5.94 o 
  -6   0   4       73.72       80.24      4.72 o 
  -4   0   4        6.57        7.64      1.81 o 
  -2   0   4      681.92      658.00     17.24 o 
   0   0   4     1022.67      934.28     20.07 o 
   2   0   4       24.92       22.73      1.07 o 
   4   0   4       78.47       64.55      4.95 o 
   6   0   4       72.88       86.28      6.97 o 
  -7   1   4        4.93        3.94      2.47 o 
  -6   1   4      648.25      628.12     11.34 o 
  -5   1   4        0.01        2.64      1.83 o 
  -4   1   4      274.87      264.31      5.40 o 
  -3   1   4      210.21      213.24      2.96 o 
  -2   1   4        0.09       -0.49      0.54 o 
  -1   1   4        3.77        3.05      0.57 o 
   0   1   4        2.30       -0.24      0.39 o 
   1   1   4     1444.02     1441.65     15.72 o 
   2   1   4       77.34       87.10      2.54 o 
   3   1   4      107.01      118.96      2.09 o 
   4   1   4       21.32       22.46      2.06 o 
   5   1   4        7.14        6.99      2.90 o 
   6   1   4      181.51      161.58      5.38 o 
   7   1   4        0.16       -2.88      2.88 o 
  -7   2   4       55.74       58.54     20.00 o 
  -6   2   4        6.30        8.29      2.50 o 
  -5   2   4     1207.18     1161.40     21.53 o 
  -4   2   4       68.38       71.39      1.99 o 
  -3   2   4       12.11       13.39      1.07 o 
  -2   2   4      548.78      562.59      6.36 o 
  -1   2   4        0.37        5.19      5.85 o 
   0   2   4      999.74      918.74     48.54 o 
   1   2   4     1587.19     1596.45     26.49 o 
   2   2   4        6.88        6.66      0.94 o 
   3   2   4       77.71       88.52      1.98 o 
   4   2   4       18.03       17.21      2.09 o 
   5   2   4      116.08      117.07      5.63 o 
   6   2   4       52.38       63.24      5.77 o 
   7   2   4       21.93       27.47      4.93 o 
  -7   3   4       17.41       14.59      4.15 o 
  -6   3   4        2.56       12.64      2.95 o 
  -5   3   4        2.40        2.16      2.24 o 
  -4   3   4       85.72       78.79      2.32 o 
  -3   3   4      297.60      272.27      4.18 o 
  -2   3   4     1048.59      991.08     20.53 o 
  -1   3   4      712.87      699.12     17.76 o 
   0   3   4        8.64       44.25     23.01 o 
   1   3   4       18.85       14.48      2.15 o 
   2   3   4      457.92      432.15      5.54 o 
   3   3   4      691.34      665.67     10.89 o 
   4   3   4       10.63       12.44      2.14 o 
   5   3   4        0.38       -2.07      2.07 o 
   6   3   4       13.14       11.67      4.89 o 
   7   3   4       28.67       41.69      5.64 o 
  -7   4   4       16.71       14.70      7.62 o 
  -6   4   4        7.97        4.68      4.74 o 
  -5   4   4      287.95      297.55      7.78 o 
  -4   4   4       13.24       12.52      2.83 o 
  -3   4   4        5.73        4.25      1.28 o 
  -2   4   4        0.78       -0.34      2.33 o 
  -1   4   4     1286.02     1317.13     37.60 o 
   0   4   4      448.14      445.46      9.54 o 
   1   4   4       41.73       39.99      2.94 o 
   2   4   4      195.89      198.57      4.17 o 
   3   4   4       15.50       13.74      1.53 o 
   4   4   4        3.18        5.28      1.80 o 
   5   4   4       49.97       52.21      4.84 o 
   6   4   4        6.89        8.25      3.78 o 
   7   4   4        1.02        1.39      4.32 o 
  -6   5   4       94.17      103.50     10.38 o 
  -5   5   4        2.18        6.15      3.99 o 
  -4   5   4       16.38       15.01      2.73 o 
  -3   5   4      211.98      192.66      4.56 o 
  -2   5   4       25.34       25.48      3.09 o 
  -1   5   4      265.74      259.59      7.20 o 
   0   5   4      399.07      372.92      9.02 o 
   1   5   4       34.52       43.17      3.59 o 
   2   5   4       39.12       34.96      3.12 o 
   3   5   4       56.83       66.39      3.52 o 
   4   5   4      151.80      136.54      4.94 o 
   5   5   4        2.21        0.22      3.24 o 
   6   5   4       22.28       25.05      4.79 o 
  -6   6   4        9.56       10.56      6.73 o 
  -5   6   4        0.04        7.22      3.97 o 
  -4   6   4        4.68        3.70      2.86 o 
  -3   6   4       19.86       25.40      3.03 o 
  -2   6   4      136.84      144.43      5.72 o 
  -1   6   4      158.45      161.91      6.13 o 
   0   6   4      522.28      493.68     11.57 o 
   1   6   4      121.56      108.07      9.95 o 
   2   6   4      117.91      116.10      4.47 o 
   3   6   4        5.10        6.00      2.25 o 
   4   6   4        2.01        2.99      2.98 o 
   5   6   4        0.03        0.86      3.77 o 
  -5   7   4        8.97       25.23      7.40 o 
  -4   7   4       29.58       32.83      5.12 o 
  -3   7   4       16.38        8.99      3.35 o 
  -2   7   4        4.22        6.16      3.49 o 
  -1   7   4       31.40       32.44      4.20 o 
   0   7   4       17.05       13.86      3.59 o 
   1   7   4        9.77        9.96      4.10 o 
   2   7   4        1.22       -0.66      2.86 o 
   3   7   4       52.47       55.83      4.48 o 
   4   7   4        5.86       -3.18      4.10 o 
  -3   8   4       12.46       11.82      4.03 o 
  -2   8   4        0.43        0.26      4.06 o 
  -1   8   4      162.91      147.03     18.83 o 
   0   8   4       10.71       12.99      4.31 o 
   1   8   4       27.77       30.14      5.02 o 
   2   8   4        8.19        3.69      3.68 o 
   3   8   4        3.54        6.72      3.97 o 
  -1   9   4       29.81       26.54      7.75 o 
   0   9   4        8.88        8.78      5.41 o 
  -7   0   5       60.33       70.99      5.59 o 
  -5   0   5     1773.41     1781.64     29.86 o 
  -3   0   5      623.55      650.62      9.08 o 
  -1   0   5       51.67       48.03      1.51 o 
   1   0   5       11.63       11.04      1.50 o 
   3   0   5      564.05      526.71     14.64 o 
   5   0   5        3.04        2.35      2.98 o 
   7   0   5        3.37       -0.46      3.41 o 
  -7   1   5       11.01       10.49      3.07 o 
  -6   1   5      190.01      193.31      4.84 o 
  -5   1   5       83.98       84.07      4.37 o 
  -4   1   5      177.64      181.28      3.42 o 
  -3   1   5      838.79      814.13      8.63 o 
  -2   1   5     1389.83     1388.25     15.81 o 
  -1   1   5       59.70       58.09      1.52 o 
   0   1   5        6.74        7.67      0.65 o 
   1   1   5      238.21      202.85      3.11 o 
   2   1   5      626.70      641.71      7.71 o 
   3   1   5     1913.91     2046.82     22.43 o 
   4   1   5        4.64        3.39      1.41 o 
   5   1   5        1.74        0.66      1.79 o 
   6   1   5       92.64       93.21      4.22 o 
   7   1   5       11.31        3.76      3.04 o 
  -7   2   5       28.09       34.52     10.06 o 
  -6   2   5      154.33      141.58      5.05 o 
  -5   2   5       39.50       48.98      3.27 o 
  -4   2   5       85.37       92.86      2.24 o 
  -3   2   5      211.31      239.76      3.55 o 
  -2   2   5     1108.96     1114.22     14.81 o 
  -1   2   5      640.73      681.16     17.80 o 
   0   2   5     2914.90     2863.85    101.48 o 
   1   2   5       37.72       33.77      1.32 o 
   2   2   5       11.85       21.42      1.11 o 
   3   2   5        1.92        1.76      0.98 o 
   4   2   5       16.85       18.16      2.07 o 
   5   2   5      140.30      148.94      6.43 o 
   6   2   5        0.06        0.18      2.62 o 
   7   2   5        0.37       -3.56      3.56 o 
  -7   3   5        9.04        2.63      3.80 o 
  -6   3   5      354.25      359.14     10.23 o 
  -5   3   5       41.49       51.32      3.55 o 
  -4   3   5        0.07       -1.23      1.23 o 
  -3   3   5      151.10      155.64      3.00 o 
  -2   3   5      451.44      436.69      6.17 o 
  -1   3   5      194.97      198.21      5.03 o 
   0   3   5      113.83      111.27      3.60 o 
   1   3   5       22.29       23.74      1.50 o 
   2   3   5      245.50      238.58      3.66 o 
   3   3   5       20.00       24.93      1.96 o 
   4   3   5       83.79       81.70      3.67 o 
   5   3   5       27.74       22.03      3.91 o 
   6   3   5       40.51       42.23      4.72 o 
   7   3   5        0.00       -2.87      3.93 o 
  -7   4   5        4.34        2.08      5.75 o 
  -6   4   5        4.27        1.60      3.43 o 
  -5   4   5      239.26      220.40     18.62 o 
  -4   4   5       48.84       49.96      2.43 o 
  -3   4   5      149.05      143.48      3.16 o 
  -2   4   5        0.38       -0.45      1.37 o 
  -1   4   5      114.62      103.00      9.44 o 
   0   4   5     1557.19     1458.91     24.31 o 
   1   4   5       16.97       12.79      2.87 o 
   2   4   5       32.48       32.57      2.15 o 
   3   4   5       26.39       25.39      1.77 o 
   4   4   5       82.32       84.88      5.62 o 
   5   4   5       70.13       68.40      5.08 o 
   6   4   5       35.97       45.76      5.14 o 
   7   4   5        3.04        7.53      4.30 o 
  -6   5   5       48.18       60.82      5.85 o 
  -5   5   5        9.38       14.22      3.79 o 
  -4   5   5       33.37       37.07      5.33 o 
  -3   5   5       55.90       47.31      2.79 o 
  -2   5   5       52.01       54.16      3.55 o 
  -1   5   5      241.58      235.30      6.86 o 
   0   5   5        4.64        5.35      2.32 o 
   1   5   5       23.80       32.16      4.88 o 
   2   5   5        3.51        4.58      1.73 o 
   3   5   5       52.32       52.63      2.97 o 
   4   5   5       29.30       27.05      3.13 o 
   5   5   5        0.91        0.48      3.45 o 
   6   5   5        2.83        6.11      4.15 o 
  -6   6   5        0.65        6.74      5.78 o 
  -5   6   5      119.22      128.75     17.79 o 
  -4   6   5       16.92       18.35      3.18 o 
  -3   6   5       57.14       57.66      3.95 o 
  -2   6   5       48.99       40.53      5.75 o 
  -1   6   5      283.59      260.09      7.82 o 
   0   6   5        8.81       16.13      3.43 o 
   1   6   5        0.36        2.57      2.71 o 
   2   6   5       40.73       47.06      3.51 o 
   3   6   5        2.35        0.60      2.16 o 
   4   6   5        0.06        0.35      2.80 o 
   5   6   5        0.58        1.21      3.66 o 
  -5   7   5        4.34       10.07      7.05 o 
  -4   7   5        8.97       12.33      4.32 o 
  -3   7   5        0.90        0.52      2.88 o 
  -2   7   5       75.51       69.63      9.50 o 
  -1   7   5       17.96       16.87      3.70 o 
   0   7   5        8.33        7.00      3.11 o 
   1   7   5       34.99       37.54     11.29 o 
   2   7   5        4.70        6.79      6.00 o 
   3   7   5       12.34       16.36      3.56 o 
   4   7   5        2.09        0.74      6.37 o 
  -3   8   5        0.19       -1.20      3.43 o 
  -2   8   5       44.22       35.56      5.11 o 
  -1   8   5        1.09        7.02      4.02 o 
   0   8   5        0.27       -0.32      3.60 o 
   1   8   5        6.61        6.12      4.33 o 
   2   8   5       32.81       28.22      4.14 o 
   3   8   5        8.10       13.21      4.30 o 
   0   9   5        0.30       -1.42      5.00 o 
  -8   0   6        6.28        6.74      6.68 o 
  -6   0   6      158.52      138.68      5.91 o 
  -4   0   6     1030.18     1077.67     18.65 o 
  -2   0   6       90.87       88.87      4.16 o 
   0   0   6     2281.01     2071.17     43.66 o 
   2   0   6     2205.91     2345.01     35.59 o 
   4   0   6      381.04      393.10     12.85 o 
   6   0   6        5.73        5.52      4.34 o 
  -7   1   6       10.03       10.41      3.68 o 
  -6   1   6       43.55       47.91      3.01 o 
  -5   1   6        2.17        2.83      1.70 o 
  -4   1   6        6.82        7.61      1.36 o 
  -3   1   6      170.32      175.74      2.67 o 
  -2   1   6      297.07      306.47      3.72 o 
  -1   1   6       31.42       34.32      1.24 o 
   0   1   6       61.60       40.98      1.67 o 
   1   1   6      178.08      172.43      6.05 o 
   2   1   6     2673.71     2752.77     33.83 o 
   3   1   6      833.57      858.22     10.21 o 
   4   1   6      208.61      230.20      5.15 o 
   5   1   6       46.93       48.70      3.09 o 
   6   1   6        5.43        0.68      2.45 o 
   7   1   6        0.00        5.51      3.18 o 
  -7   2   6        6.95        6.03      3.30 o 
  -6   2   6        2.39        2.30      2.97 o 
  -5   2   6      447.37      429.38      8.33 o 
  -4   2   6      347.02      355.59      4.88 o 
  -3   2   6      534.75      590.86      7.87 o 
  -2   2   6        6.85        7.03      0.91 o 
  -1   2   6      495.93      486.81      7.24 o 
   0   2   6        1.53        1.43      0.72 o 
   1   2   6      972.65      987.88     15.35 o 
   2   2   6     1322.39     1420.72     17.81 o 
   3   2   6      639.06      618.10      7.12 o 
   4   2   6        4.16        1.39      1.54 o 
   5   2   6       42.41       47.92      3.15 o 
   6   2   6        1.08       -4.39      4.77 o 
   7   2   6        0.96       -0.36      3.87 o 
  -7   3   6        0.11       -1.22      3.72 o 
  -6   3   6       21.78       21.06      3.84 o 
  -5   3   6       13.78       15.98      2.53 o 
  -4   3   6        7.40        9.04      1.37 o 
  -3   3   6      165.23      167.91      3.15 o 
  -2   3   6      102.13      102.45      4.67 o 
  -1   3   6       68.54       67.53      2.86 o 
   0   3   6      143.30      133.52      8.38 o 
   1   3   6      557.75      573.74      7.70 o 
   2   3   6      534.00      559.42      6.71 o 
   3   3   6      450.21      456.24      5.94 o 
   4   3   6       76.37       74.18      3.31 o 
   5   3   6       23.61       24.74      3.60 o 
   6   3   6       23.18       21.41      4.19 o 
   7   3   6       34.10       51.42      5.98 o 
  -7   4   6       58.69       74.48      6.57 o 
  -6   4   6       29.45       22.55      4.16 o 
  -5   4   6       57.80       64.51      4.47 o 
  -4   4   6       31.76       31.46      2.83 o 
  -3   4   6      358.15      346.32      5.24 o 
  -2   4   6       16.87       10.51      1.70 o 
  -1   4   6        0.25        0.86      1.67 o 
   0   4   6       28.78       35.11      2.90 o 
   1   4   6      223.17      232.60      4.40 o 
   2   4   6        6.14        5.61      1.41 o 
   3   4   6        7.22        4.27      1.62 o 
   4   4   6        0.27       -0.81      2.46 o 
   5   4   6        6.89        5.38      3.30 o 
   6   4   6        3.77        7.42      3.79 o 
  -6   5   6       95.24       80.87      5.68 o 
  -5   5   6       10.64       11.32      4.03 o 
  -4   5   6       97.64       84.45      5.97 o 
  -3   5   6       10.81        6.20      2.16 o 
  -2   5   6      220.40      211.01     12.20 o 
  -1   5   6        7.98        9.17      2.41 o 
   0   5   6        9.53       22.77      8.80 o 
   1   5   6      145.93      151.58      5.44 o 
   2   5   6       83.22       87.56      3.14 o 
   3   5   6        5.65        3.27      2.34 o 
   4   5   6        8.15       10.65      4.03 o 
   5   5   6       10.19        8.49      3.66 o 
   6   5   6        0.33       -3.70      3.70 o 
  -6   6   6        0.00        1.36      5.73 o 
  -5   6   6        2.60        9.87      4.01 o 
  -4   6   6        0.90       -0.12      2.73 o 
  -3   6   6        5.16        7.05      5.47 o 
  -2   6   6        5.80        9.89      3.07 o 
  -1   6   6        1.14        2.76      2.55 o 
   0   6   6        4.85        8.03      2.93 o 
   1   6   6       13.82       15.28      4.79 o 
   2   6   6      109.90       97.76      4.16 o 
   3   6   6        0.00       -0.58      2.14 o 
   4   6   6       12.05        8.09      3.73 o 
   5   6   6       26.23       22.26      4.61 o 
  -5   7   6       21.05       27.52      8.11 o 
  -4   7   6       16.60       11.75      4.47 o 
  -3   7   6        7.42        4.30      4.78 o 
  -2   7   6       49.57       66.43     10.24 o 
  -1   7   6        8.44        6.43      4.26 o 
   0   7   6        0.14        1.83      3.19 o 
   1   7   6       60.17       63.33      4.97 o 
   2   7   6       26.33       30.91      5.77 o 
   3   7   6       30.39       34.08      3.88 o 
   4   7   6        0.05       -1.76      4.21 o 
  -3   8   6       10.80       14.70      3.95 o 
  -2   8   6       21.52       24.39      9.01 o 
  -1   8   6        5.28       -3.59      3.69 o 
   0   8   6        0.93       -3.70      3.70 o 
   1   8   6        1.30        3.47      6.12 o 
   2   8   6        3.69       -0.48      3.41 o 
   3   8   6        3.61        2.34      3.93 o 
  -7   0   7       20.62       25.41      6.14 o 
  -5   0   7       20.66       18.20      3.68 o 
  -3   0   7     1723.85     1993.67     25.07 o 
  -1   0   7     5229.68     5217.18     75.93 o 
   1   0   7        1.33        0.62      1.63 o 
   3   0   7     1127.27     1078.90     17.51 o 
   5   0   7       46.80       43.43      5.43 o 
   7   0   7       11.18       15.03      3.90 o 
  -7   1   7        1.70        1.05      2.67 o 
  -6   1   7       13.46       14.54      2.78 o 
  -5   1   7       56.60       61.11      2.61 o 
  -4   1   7      205.72      218.60      5.00 o 
  -3   1   7       46.59       49.13      1.45 o 
  -2   1   7      201.05      225.16      3.41 o 
  -1   1   7       16.06       14.98      1.06 o 
   0   1   7       30.96       34.94      1.25 o 
   1   1   7     5812.33     6017.10     99.62 o 
   2   1   7     2104.17     2205.14     23.95 o 
   3   1   7     2192.71     2413.52     26.31 o 
   4   1   7        8.61        7.08      2.12 o 
   5   1   7       32.19       30.59      2.81 o 
   6   1   7       25.79       16.94      3.43 o 
   7   1   7        5.99        7.06      4.30 o 
  -7   2   7        0.07       -0.85      2.70 o 
  -6   2   7       92.92       95.94      5.20 o 
  -5   2   7        0.06        1.07      2.09 o 
  -4   2   7       15.99       15.12      1.34 o 
  -3   2   7      342.39      386.10      5.03 o 
  -2   2   7      578.03      657.91     11.29 o 
  -1   2   7        2.02        2.30      1.06 o 
   0   2   7      173.43      159.84      3.87 o 
   1   2   7      231.07      234.36      3.70 o 
   2   2   7      577.77      626.04      7.11 o 
   3   2   7       91.93       82.17      2.67 o 
   4   2   7        3.98        2.71      2.72 o 
   5   2   7        6.50        5.24      2.06 o 
   6   2   7        1.06        3.51      3.25 o 
   7   2   7        0.57       -2.90      3.69 o 
  -7   3   7        0.10       -1.40      3.91 o 
  -6   3   7       74.11       71.49      4.85 o 
  -5   3   7       63.20       63.32      4.50 o 
  -4   3   7      265.34      259.19      5.13 o 
  -3   3   7      152.39      166.36      3.12 o 
  -2   3   7     1056.76     1098.02     48.38 o 
  -1   3   7      289.27      303.85      6.72 o 
   0   3   7      436.90      426.55     29.98 o 
   1   3   7     1148.91     1133.36     14.29 o 
   2   3   7     1067.59     1123.96     11.95 o 
   3   3   7        0.17        1.49      1.35 o 
   4   3   7        1.88        0.90      2.17 o 
   5   3   7        0.68        1.77      2.73 o 
   6   3   7       60.22       59.85      4.96 o 
   7   3   7        0.22       -0.71      3.95 o 
  -7   4   7        0.49       -0.53      4.03 o 
  -6   4   7        5.79       12.77      4.01 o 
  -5   4   7       29.81       32.24      7.96 o 
  -4   4   7       12.09       12.76      1.78 o 
  -3   4   7       85.19       88.47      2.53 o 
  -2   4   7        1.24        2.39      1.43 o 
  -1   4   7        9.18       15.38      2.26 o 
   0   4   7     1031.61     1027.01     52.91 o 
   1   4   7      301.33      311.34      5.34 o 
   2   4   7      274.94      295.71      5.30 o 
   3   4   7        0.09       -1.35      1.46 o 
   4   4   7       71.07       61.09      7.81 o 
   5   4   7        3.97        6.80      5.63 o 
   6   4   7        4.22        2.15      3.83 o 
  -6   5   7       30.37       41.13     12.10 o 
  -5   5   7        0.22        0.85      4.15 o 
  -4   5   7       43.47       48.36      5.44 o 
  -3   5   7        8.66        8.31      2.30 o 
  -2   5   7       87.71       84.15      4.09 o 
  -1   5   7      214.44      208.59      7.56 o 
   0   5   7      251.40      238.02      7.88 o 
   1   5   7      390.68      407.44     12.13 o 
   2   5   7       73.91       75.02      2.94 o 
   3   5   7       31.87       37.43      2.76 o 
   4   5   7        0.66        2.11      3.09 o 
   5   5   7       16.62       19.59      4.38 o 
   6   5   7       31.58       50.40      5.70 o 
  -5   6   7       24.12       23.38      4.39 o 
  -4   6   7        0.07        1.02      2.67 o 
  -3   6   7      136.31      125.71      5.50 o 
  -2   6   7        0.65        0.20      4.36 o 
  -1   6   7       23.24       25.51      3.56 o 
   0   6   7        7.46        6.99      2.77 o 
   1   6   7       70.48       74.16      3.62 o 
   2   6   7       19.87       21.23      2.94 o 
   3   6   7        0.10       -1.99      2.15 o 
   4   6   7        3.51        0.96      3.34 o 
   5   6   7        0.02        1.94      3.82 o 
  -5   7   7        5.47        6.21      6.59 o 
  -4   7   7        1.70        1.91      3.91 o 
  -3   7   7        5.55       11.04      3.63 o 
  -2   7   7       64.20       63.04     11.99 o 
  -1   7   7       23.45       21.26      3.86 o 
   0   7   7        0.00        0.06      3.21 o 
   1   7   7       60.74       64.23      4.42 o 
   2   7   7       16.26       12.21      3.08 o 
   3   7   7       27.72       32.24      4.19 o 
   4   7   7        6.71        9.76      4.63 o 
  -3   8   7        9.62        7.80      6.93 o 
  -2   8   7        9.98        6.97      4.26 o 
  -1   8   7       11.55        5.92      4.04 o 
   0   8   7        1.11        1.99      3.61 o 
   1   8   7       17.72       16.77      3.80 o 
   2   8   7       43.70       43.27      4.93 o 
   3   8   7        1.94       -0.90      3.83 o 
  -6   0   8       86.04       88.14      4.85 o 
  -4   0   8      490.91      468.57      7.41 o 
  -2   0   8      596.74      588.91      9.37 o 
   0   0   8      149.02      136.54      4.36 o 
   2   0   8     1382.69     1363.03     21.50 o 
   4   0   8      133.49      121.04      6.76 o 
   6   0   8        2.43       -3.83      3.83 o 
  -7   1   8        1.49        0.99      2.91 o 
  -6   1   8       23.27       21.12      2.84 o 
  -5   1   8        0.17       -0.17      1.50 o 
  -4   1   8      655.93      727.99      8.17 o 
  -3   1   8      276.34      312.26      4.99 o 
  -2   1   8     2863.00     3126.39     38.26 o 
  -1   1   8      685.70      655.48      7.72 o 
   0   1   8      716.36      742.11     10.01 o 
   1   1   8      316.13      317.64     10.47 o 
   2   1   8      515.96      504.06      6.47 o 
   3   1   8       82.86       90.81      2.79 o 
   4   1   8       82.58       77.28      4.02 o 
   5   1   8       10.13       11.18      2.17 o 
   6   1   8       49.24       45.60      4.30 o 
   7   1   8        2.54       -0.97      3.91 o 
  -7   2   8        7.27        6.74      2.96 o 
  -6   2   8       15.71       22.14      4.35 o 
  -5   2   8        6.31        4.67      2.11 o 
  -4   2   8       99.97      106.39      2.87 o 
  -3   2   8      592.73      686.74      7.86 o 
  -2   2   8      152.07      157.05      2.84 o 
  -1   2   8      563.45      556.06      8.21 o 
   0   2   8      129.63      123.78      2.37 o 
   1   2   8      105.84      110.48      2.35 o 
   2   2   8      249.23      268.85      3.68 o 
   3   2   8        0.53        0.83      0.96 o 
   4   2   8       11.03       12.72      2.09 o 
   5   2   8       66.78       61.12      4.55 o 
   6   2   8        5.70        3.87      3.18 o 
   7   2   8       11.77       12.22      4.36 o 
  -7   3   8        0.07       -0.71      4.05 o 
  -6   3   8        4.42        2.96      3.29 o 
  -5   3   8        1.43       -0.86      2.57 o 
  -4   3   8       15.63       16.80      1.98 o 
  -3   3   8       12.91       13.62      1.32 o 
  -2   3   8      364.54      427.53      7.21 o 
  -1   3   8      942.89      983.09     23.90 o 
   0   3   8       35.15       35.81      2.28 o 
   1   3   8     1437.93     1481.16     17.89 o 
   2   3   8       30.70       39.71      1.63 o 
   3   3   8       22.17       27.13      2.05 o 
   4   3   8       10.88        7.67      2.65 o 
   5   3   8        1.78        1.41      3.86 o 
   6   3   8        0.13        3.38      3.43 o 
   7   3   8        0.03        3.27      4.02 o 
  -7   4   8        0.53       -1.66      9.16 o 
  -6   4   8       46.06       55.69      5.84 o 
  -5   4   8       26.94       22.34      3.73 o 
  -4   4   8       18.33       19.79      2.32 o 
  -3   4   8      100.99       98.35      2.90 o 
  -2   4   8      280.86      300.27      7.66 o 
  -1   4   8       63.71       76.47      3.54 o 
   0   4   8      189.11      178.15      5.30 o 
   1   4   8       55.31       57.94      2.23 o 
   2   4   8        0.18        2.03      1.35 o 
   3   4   8       30.29       25.58      2.08 o 
   4   4   8       20.22       17.64      4.69 o 
   5   4   8       27.78       30.12      4.15 o 
   6   4   8        0.11        1.88      3.55 o 
  -6   5   8        6.67        3.08      3.99 o 
  -5   5   8        0.39       -3.46      4.62 o 
  -4   5   8       29.63       24.91      2.59 o 
  -3   5   8        0.15        1.26      2.44 o 
  -2   5   8       84.36       81.88      9.38 o 
  -1   5   8       89.79       79.42      4.00 o 
   0   5   8      148.87      151.43      7.63 o 
   1   5   8      172.82      177.45      4.80 o 
   2   5   8       37.41       40.95      2.69 o 
   3   5   8        1.07       -1.74      1.74 o 
   4   5   8        4.25        1.63      2.90 o 
   5   5   8        8.22        4.67      3.61 o 
   6   5   8       46.96       46.68      7.98 o 
  -5   6   8        6.65        8.28      3.94 o 
  -4   6   8        5.14       -3.25      3.92 o 
  -3   6   8        5.37        2.87      3.10 o 
  -2   6   8       40.69       42.52      4.18 o 
  -1   6   8        0.79        2.36      2.68 o 
   0   6   8      165.30      151.41      5.95 o 
   1   6   8       36.43       31.72      3.08 o 
   2   6   8        1.81       -0.10      2.43 o 
   3   6   8       11.66       13.05      2.49 o 
   4   6   8       12.57        7.90      3.69 o 
   5   6   8        2.99        5.11      3.95 o 
  -4   7   8       40.69       38.57      5.33 o 
  -3   7   8       10.13        9.60      7.37 o 
  -2   7   8       17.73        9.77      3.69 o 
  -1   7   8        0.63       -0.35      3.00 o 
   0   7   8       45.34       43.60      5.74 o 
   1   7   8       14.53       16.35      2.99 o 
   2   7   8       38.33       40.30      3.89 o 
   3   7   8        3.88        3.87      3.25 o 
   4   7   8       10.35       17.71      4.30 o 
  -3   8   8       39.17       31.48      5.43 o 
  -2   8   8       24.54       16.11      8.93 o 
  -1   8   8        0.07       -3.69      3.69 o 
   0   8   8        1.04       -3.68      3.68 o 
   1   8   8        0.00        0.50      3.34 o 
   2   8   8        0.12       -2.82      3.41 o 
   3   8   8        0.79        1.39      6.53 o 
  -7   0   9        9.73       18.16      5.95 o 
  -5   0   9       27.03       16.94      2.83 o 
  -3   0   9     1837.65     2081.77     26.22 o 
  -1   0   9      257.50      271.55      5.36 o 
   1   0   9      162.30      170.57      3.89 o 
   3   0   9      810.99      838.62     14.25 o 
   5   0   9      147.56      168.31      8.91 o 
   7   0   9        2.38        0.98      5.84 o 
  -7   1   9        6.85        8.53      3.97 o 
  -6   1   9        3.24       -0.45      2.17 o 
  -5   1   9       28.98       36.30      3.55 o 
  -4   1   9      186.46      199.60      3.00 o 
  -3   1   9        0.13        0.30      0.83 o 
  -2   1   9      247.13      243.39      3.76 o 
  -1   1   9       44.91       50.89      1.38 o 
   0   1   9        6.90        1.02      0.68 o 
   1   1   9        1.84        2.90      0.98 o 
   2   1   9       99.79       88.17      2.03 o 
   3   1   9       95.69      105.60      2.32 o 
   4   1   9       31.19       31.48      3.18 o 
   5   1   9       34.25       30.35      2.79 o 
   6   1   9        7.66        4.85      4.08 o 
   7   1   9       24.28       30.05      5.45 o 
  -7   2   9        9.51        7.83      3.07 o 
  -6   2   9       74.04       78.95      4.87 o 
  -5   2   9       44.66       45.29      3.76 o 
  -4   2   9        0.60       -0.07      1.10 o 
  -3   2   9      337.47      376.98      4.97 o 
  -2   2   9      185.40      215.41      4.28 o 
  -1   2   9        5.77        5.06      1.08 o 
   0   2   9       62.46       62.04      1.67 o 
   1   2   9       84.04       96.80      2.21 o 
   2   2   9        4.51        3.67      0.81 o 
   3   2   9       76.64       81.48      2.01 o 
   4   2   9      311.55      290.28      8.74 o 
   5   2   9       81.13       76.67      4.67 o 
   6   2   9        0.05       -3.11      3.11 o 
   7   2   9        0.18        0.65      4.17 o 
  -7   3   9        0.92       -0.25      3.98 o 
  -6   3   9        3.39        2.07      3.27 o 
  -5   3   9       42.06       46.12      4.33 o 
  -4   3   9       93.16       94.28      2.91 o 
  -3   3   9       21.00       25.57      1.94 o 
  -2   3   9      325.44      330.19      7.58 o 
  -1   3   9       84.86       95.70      5.09 o 
   0   3   9        4.20        1.73      0.99 o 
   1   3   9       94.09       92.87      2.49 o 
   2   3   9      129.87      110.93      2.29 o 
   3   3   9        1.23        1.39      1.28 o 
   4   3   9       11.42       10.45      2.86 o 
   5   3   9       24.42       32.62      3.91 o 
   6   3   9       80.15       70.17      5.46 o 
   7   3   9        0.53        3.80      4.19 o 
  -7   4   9        0.49       -0.55      4.48 o 
  -6   4   9       98.21       92.99      6.15 o 
  -5   4   9        1.14        0.46      3.04 o 
  -4   4   9        8.85        7.82      1.93 o 
  -3   4   9       17.47       16.83      3.15 o 
  -2   4   9       22.46       31.87      2.41 o 
  -1   4   9       44.45       41.51      3.97 o 
   0   4   9       18.43       21.18      2.46 o 
   1   4   9        0.01        0.15      1.18 o 
   2   4   9       24.16       25.27      2.05 o 
   3   4   9       11.23       12.41      1.84 o 
   4   4   9       66.34       62.44      4.40 o 
   5   4   9        2.16       -0.72      3.07 o 
   6   4   9        9.86        7.25      4.08 o 
  -6   5   9        0.77        2.70      3.98 o 
  -5   5   9        2.19        1.12      3.49 o 
  -4   5   9        2.63       -0.14      2.01 o 
  -3   5   9       72.14       74.03      4.38 o 
  -2   5   9       10.54       12.38      2.58 o 
  -1   5   9       45.85       48.80      3.77 o 
   0   5   9        3.24        4.00      2.25 o 
   1   5   9       24.47       22.53      2.34 o 
   2   5   9       34.20       29.48      3.40 o 
   3   5   9        7.69        2.80      2.00 o 
   4   5   9        0.66        3.63      3.18 o 
   5   5   9        0.63       -2.73      3.39 o 
   6   5   9        5.66        7.00      4.24 o 
  -5   6   9        0.47        1.25      4.02 o 
  -4   6   9        7.01        3.84      2.80 o 
  -3   6   9       16.29       15.33      3.49 o 
  -2   6   9       29.04       32.91      3.78 o 
  -1   6   9       12.99       15.91      5.68 o 
   0   6   9        0.05       -0.57      2.57 o 
   1   6   9        0.59       -2.10      2.19 o 
   2   6   9        9.48        5.65      2.64 o 
   3   6   9        0.34        0.52      2.35 o 
   4   6   9        8.78        4.40      3.56 o 
   5   6   9       27.06       23.08      4.81 o 
  -4   7   9        0.45        3.70      3.97 o 
  -3   7   9        1.11        1.79      3.76 o 
  -2   7   9       17.04        8.33      3.63 o 
  -1   7   9       13.65       12.67      3.71 o 
   0   7   9        0.08        1.75      3.09 o 
   1   7   9        1.66       -2.03      4.33 o 
   2   7   9        0.73        0.81      2.98 o 
   3   7   9        1.49       -1.56      3.26 o 
   4   7   9        3.77        4.46      4.04 o 
  -3   8   9        7.51        3.85      4.41 o 
  -2   8   9        0.81       -0.48      4.81 o 
  -1   8   9        3.15        1.06      4.45 o 
   0   8   9        0.24       -3.66      3.66 o 
   1   8   9        1.61       -1.83      3.44 o 
   2   8   9        2.80        0.79      3.77 o 
   3   8   9       13.18        6.37      4.23 o 
  -6   0  10      120.84      122.70      8.30 o 
  -4   0  10      140.99      169.31      3.76 o 
  -2   0  10      163.59      181.53      4.61 o 
   0   0  10       15.90       16.67      1.90 o 
   2   0  10      580.49      566.02     10.13 o 
   4   0  10      298.68      314.10     11.66 o 
   6   0  10      108.00       95.55      8.01 o 
  -7   1  10        0.77        1.88      3.51 o 
  -6   1  10       16.80       11.21      2.58 o 
  -5   1  10       19.67       18.53      2.35 o 
  -4   1  10      302.07      328.79      4.18 o 
  -3   1  10      362.93      396.14      4.55 o 
  -2   1  10       47.86       39.30      1.45 o 
  -1   1  10       42.01       35.68      1.25 o 
   0   1  10      671.69      621.58      8.77 o 
   1   1  10       12.45       11.66      1.08 o 
   2   1  10      222.87      211.28      4.01 o 
   3   1  10       13.50       11.26      1.16 o 
   4   1  10      126.74      128.02      5.21 o 
   5   1  10       12.00        8.63      2.24 o 
   6   1  10       35.66       31.27      4.62 o 
   7   1  10        6.50       -0.78      3.89 o 
  -7   2  10        6.13        7.59      3.01 o 
  -6   2  10       43.43       51.49      3.82 o 
  -5   2  10        0.37        2.30      2.21 o 
  -4   2  10        0.09       -1.08      1.08 o 
  -3   2  10      300.57      351.62      4.74 o 
  -2   2  10       17.16       12.62      1.40 o 
  -1   2  10      192.05      205.19      7.09 o 
   0   2  10        1.27        2.25      1.00 o 
   1   2  10       33.64       35.00      2.14 o 
   2   2  10      382.62      418.44      6.01 o 
   3   2  10       36.60       49.08      2.34 o 
   4   2  10       10.88       14.04      4.37 o 
   5   2  10        1.28        3.98      2.66 o 
   6   2  10       15.71       13.00      4.04 o 
   7   2  10        0.25       -3.88      3.88 o 
  -7   3  10        3.20        3.28      4.10 o 
  -6   3  10        2.04       -0.31      3.28 o 
  -5   3  10        0.08       -2.54      2.54 o 
  -4   3  10        1.00        0.39      1.50 o 
  -3   3  10      331.32      336.59      5.49 o 
  -2   3  10      109.15      114.01      3.27 o 
  -1   3  10      167.18      182.38      5.23 o 
   0   3  10        7.60        4.87      1.20 o 
   1   3  10       22.49       20.43      1.56 o 
   2   3  10        2.28        4.02      1.25 o 
   3   3  10       10.20        9.33      1.66 o 
   4   3  10       65.23       68.92      4.27 o 
   5   3  10       59.58       61.14      6.07 o 
   6   3  10        4.25        3.69      3.62 o 
   7   3  10        0.15        2.03      4.36 o 
  -7   4  10       14.36       13.07      5.74 o 
  -6   4  10       24.15       26.70      4.58 o 
  -5   4  10        5.09        8.41      3.57 o 
  -4   4  10       23.25       26.19      2.40 o 
  -3   4  10       35.93       48.34      3.22 o 
  -2   4  10       33.55       32.20      2.41 o 
  -1   4  10      210.82      213.92      6.01 o 
   0   4  10        0.01       -1.31      1.31 o 
   1   4  10       21.91       25.43      1.92 o 
   2   4  10        0.03       -1.37      1.37 o 
   3   4  10       11.96        9.50      1.77 o 
   4   4  10        8.83        4.81      2.91 o 
   5   4  10       22.80       15.53      3.68 o 
   6   4  10        0.56        1.81      3.69 o 
  -6   5  10        0.78        1.49      4.03 o 
  -5   5  10        5.18       -0.46      3.17 o 
  -4   5  10       23.44       31.78      6.26 o 
  -3   5  10        1.84        0.08      1.96 o 
  -2   5  10       43.35       45.11      9.51 o 
  -1   5  10        8.10       12.01      2.40 o 
   0   5  10       10.96        8.12      2.45 o 
   1   5  10        0.00       -0.23      1.74 o 
   2   5  10       24.81       24.24      2.27 o 
   3   5  10        4.41        5.86      1.96 o 
   4   5  10        0.06       -1.74      2.77 o 
   5   5  10        2.17        2.54      3.63 o 
   6   5  10       10.72        8.56      4.38 o 
  -5   6  10        3.86       -1.34      7.21 o 
  -4   6  10        0.76       -0.20      2.35 o 
  -3   6  10        0.07       -2.76      2.76 o 
  -2   6  10        0.01        0.00      2.80 o 
  -1   6  10       12.96        9.61      3.01 o 
   0   6  10       11.17        8.65      3.44 o 
   1   6  10        6.07        0.52      2.59 o 
   2   6  10        1.98        2.29      2.41 o 
   3   6  10       12.29       10.06      2.58 o 
   4   6  10        7.09        4.06      3.40 o 
   5   6  10        3.18        4.61      4.28 o 
  -4   7  10       22.06       26.91      4.85 o 
  -3   7  10       10.55       10.89      3.72 o 
  -2   7  10        1.25       -3.09      3.09 o 
  -1   7  10        0.37       -3.22      3.22 o 
   0   7  10        2.13        0.31      3.69 o 
   1   7  10        6.57       -1.97      2.78 o 
   2   7  10        2.27       -1.04      2.80 o 
   3   7  10        0.00       -3.09      3.09 o 
   4   7  10        5.94       -0.46      4.14 o 
  -3   8  10        6.74        5.38      4.70 o 
  -2   8  10        4.60       -5.40      6.54 o 
  -1   8  10        8.62        8.24      4.42 o 
   0   8  10        0.97       -3.93      3.93 o 
   1   8  10        0.02       -0.20      3.41 o 
   2   8  10        0.02       -1.75      3.72 o 
   3   8  10        7.16        8.88      5.02 o 
  -7   0  11        6.09        7.42      5.15 o 
  -5   0  11       39.55       44.99      3.42 o 
  -3   0  11      170.74      224.05      4.19 o 
  -1   0  11     2036.11     2172.07     32.93 o 
   1   0  11       36.29       27.67      1.78 o 
   3   0  11        2.36        2.51      1.29 o 
   5   0  11       23.86       20.82      5.00 o 
   7   0  11        1.40        3.78      6.14 o 
  -7   1  11        9.66        6.47      3.78 o 
  -6   1  11       10.76       11.91      2.59 o 
  -5   1  11        5.73        7.40      1.98 o 
  -4   1  11       31.72       31.56      1.41 o 
  -3   1  11     1616.24     1746.51     15.94 o 
  -2   1  11       80.58       90.49      2.60 o 
  -1   1  11        1.54       -0.66      0.66 o 
   0   1  11       43.17       32.96      1.19 o 
   1   1  11     1034.38     1068.97     20.19 o 
   2   1  11       34.69       26.95      1.35 o 
   3   1  11       87.12       96.79      2.36 o 
   4   1  11       15.52       15.56      3.12 o 
   5   1  11      111.02       96.56      5.22 o 
   6   1  11        1.41        1.77      3.29 o 
   7   1  11       36.18       46.72      5.99 o 
  -7   2  11        5.02        5.26      3.86 o 
  -6   2  11       95.89       86.24      4.11 o 
  -5   2  11       80.10       81.80      5.71 o 
  -4   2  11       73.64       71.89      2.44 o 
  -3   2  11        0.42        0.08      0.94 o 
  -2   2  11       93.68      105.15      2.97 o 
  -1   2  11      498.82      536.01      9.99 o 
   0   2  11      393.10      395.07      5.47 o 
   1   2  11       34.50       30.81      1.46 o 
   2   2  11        1.32        0.37      1.33 o 
   3   2  11        0.04       -0.69      1.13 o 
   4   2  11        3.75        4.46      2.38 o 
   5   2  11       60.00       61.58      4.55 o 
   6   2  11       47.39       42.05      7.59 o 
   7   2  11        1.46        1.07      7.67 o 
  -7   3  11        0.00       -0.15      3.10 o 
  -6   3  11        2.40        2.54      3.23 o 
  -5   3  11        4.45        1.70      2.65 o 
  -4   3  11       96.52       97.85      3.28 o 
  -3   3  11       44.87       48.50      2.56 o 
  -2   3  11        4.88       10.36      1.57 o 
  -1   3  11       13.47       14.93      2.02 o 
   0   3  11       65.30       51.29      2.30 o 
   1   3  11        7.59        2.66      1.12 o 
   2   3  11       68.35       52.95      2.10 o 
   3   3  11        1.48       -1.30      1.30 o 
   4   3  11        0.13       -0.87      2.53 o 
   5   3  11        2.67        4.64      5.74 o 
   6   3  11        1.60       -1.62      3.43 o 
   7   3  11        1.44        5.02      5.11 o 
  -7   4  11        9.02       15.81      4.99 o 
  -6   4  11       39.29       41.94      4.97 o 
  -5   4  11       28.07       23.78      3.93 o 
  -4   4  11        0.04       -1.55      1.64 o 
  -3   4  11       21.80       22.67      2.36 o 
  -2   4  11       45.39       40.91      2.65 o 
  -1   4  11        7.81        8.86      2.02 o 
   0   4  11       58.00       49.52      2.39 o 
   1   4  11       15.79       18.73      1.79 o 
   2   4  11        3.09        1.61      1.42 o 
   3   4  11        0.01       -1.48      1.48 o 
   4   4  11        3.22        1.65      2.72 o 
   5   4  11       18.43       19.94      3.91 o 
   6   4  11        6.81        0.80      3.57 o 
  -6   5  11        0.44        2.46      4.10 o 
  -5   5  11        0.00       -3.35      3.35 o 
  -4   5  11       10.96        9.09      2.25 o 
  -3   5  11       15.28       15.66      2.72 o 
  -2   5  11        9.83       14.33      2.71 o 
  -1   5  11        9.05        9.70      2.42 o 
   0   5  11       15.34       16.31      2.21 o 
   1   5  11       14.79       13.90      2.24 o 
   2   5  11        3.76        1.44      1.77 o 
   3   5  11       24.03       27.45      2.49 o 
   4   5  11        6.93        5.39      3.08 o 
   5   5  11       39.76       42.08      4.94 o 
   6   5  11        7.41        9.59      4.45 o 
  -5   6  11        0.30        2.13      3.85 o 
  -4   6  11        2.59       -0.79      2.46 o 
  -3   6  11        1.58        5.26      3.22 o 
  -2   6  11        7.87        4.83      3.00 o 
  -1   6  11       46.61       49.12      4.38 o 
   0   6  11        0.43       -0.44      2.15 o 
   1   6  11        9.11        4.89      2.50 o 
   2   6  11        0.57       -2.28      2.28 o 
   3   6  11       14.21       10.77      2.52 o 
   4   6  11        0.06       -0.27      3.57 o 
   5   6  11        2.17        0.29      5.33 o 
  -4   7  11        0.04       -4.15      4.15 o 
  -3   7  11        2.20       -1.03      5.02 o 
  -2   7  11        2.08        3.50      6.21 o 
  -1   7  11        5.86        0.17      3.38 o 
   0   7  11        3.70        4.07      3.17 o 
   1   7  11        1.86        1.09      2.94 o 
   2   7  11        4.34        0.84      3.05 o 
   3   7  11        2.28       -0.46      3.36 o 
   4   7  11        0.14        5.25      4.41 o 
  -3   8  11        0.66       -6.21      7.71 o 
  -2   8  11        2.25       -3.02      4.24 o 
  -1   8  11       10.15       14.45      7.15 o 
   0   8  11        0.06       -4.23      6.56 o 
   1   8  11        8.64        9.15      4.39 o 
   2   8  11        1.01       -3.28      3.75 o 
  -6   0  12      250.78      246.43     11.87 o 
  -4   0  12       39.02       47.40      2.21 o 
  -2   0  12        5.56        6.37      0.96 o 
   0   0  12     2739.38     2675.50     47.23 o 
   2   0  12      170.24      155.93      5.12 o 
   4   0  12       68.68       63.82      5.55 o 
   6   0  12       34.92       38.91      6.83 o 
  -7   1  12        1.80       -3.36      3.36 o 
  -6   1  12        7.83       10.94      4.15 o 
  -5   1  12        0.32       -1.75      1.75 o 
  -4   1  12      120.06      106.29      2.45 o 
  -3   1  12       95.83      115.74      2.28 o 
  -2   1  12       60.33       57.63      1.77 o 
  -1   1  12      185.93      208.17      3.37 o 
   0   1  12       52.74       65.76      2.27 o 
   1   1  12      276.14      257.65      4.93 o 
   2   1  12      513.73      497.88      6.71 o 
   3   1  12       17.38       14.96      1.31 o 
   4   1  12       16.75       18.69      3.07 o 
   5   1  12       45.41       43.39      8.26 o 
   6   1  12        3.07        3.92      3.54 o 
   7   1  12        1.10       -0.77      5.10 o 
  -7   2  12        1.12        3.14      3.84 o 
  -6   2  12       71.11       75.74      4.03 o 
  -5   2  12        6.76        4.37      2.08 o 
  -4   2  12       13.07       10.19      1.56 o 
  -3   2  12        2.16        1.06      1.08 o 
  -2   2  12      128.05      118.32      3.78 o 
  -1   2  12      398.24      384.61      6.50 o 
   0   2  12      380.58      371.84      5.28 o 
   1   2  12       15.62       10.33      1.16 o 
   2   2  12       39.54       34.96      1.66 o 
   3   2  12       27.23       24.68      1.70 o 
   4   2  12       18.05       14.53      3.14 o 
   5   2  12        7.06        5.12      2.85 o 
   6   2  12        9.14        5.52      3.52 o 
   7   2  12        4.87        8.85      5.05 o 
  -7   3  12        0.37        4.17      3.82 o 
  -6   3  12        3.39        6.14      3.44 o 
  -5   3  12        0.58       -0.57      2.69 o 
  -4   3  12       26.41       28.35      2.61 o 
  -3   3  12      140.30      141.33      3.96 o 
  -2   3  12       12.17        9.52      1.57 o 
  -1   3  12      209.48      199.48      4.08 o 
   0   3  12       63.26       57.39      2.24 o 
   1   3  12      367.19      353.61      5.61 o 
   2   3  12       77.72       76.41      2.47 o 
   3   3  12        3.02        3.95      1.45 o 
   4   3  12        1.94        0.10      2.68 o 
   5   3  12      110.87      101.28      5.56 o 
   6   3  12        0.06       -2.21      3.38 o 
  -6   4  12        2.42        3.85      3.78 o 
  -5   4  12        5.90        5.04      3.24 o 
  -4   4  12        0.82        0.14      1.72 o 
  -3   4  12        5.18       -0.15      1.81 o 
  -2   4  12       86.21       74.59      3.15 o 
  -1   4  12      173.79      182.95      5.65 o 
   0   4  12       65.18       56.77      2.69 o 
   1   4  12       42.26       40.87      2.23 o 
   2   4  12        1.97        1.02      1.45 o 
   3   4  12        0.14       -1.58      1.58 o 
   4   4  12        2.62        2.86      2.73 o 
   5   4  12        8.22        9.12      3.55 o 
   6   4  12        4.58        2.49      3.90 o 
  -6   5  12        0.28       -3.54      4.03 o 
  -5   5  12        0.65        4.81      3.51 o 
  -4   5  12       19.33       16.58      2.36 o 
  -3   5  12       29.23       30.12      2.98 o 
  -2   5  12        0.10       -1.76      4.81 o 
  -1   5  12        4.20        0.05      2.15 o 
   0   5  12       38.53       41.52      2.86 o 
   1   5  12       14.95       15.18      2.76 o 
   2   5  12       14.98       15.13      2.10 o 
   3   5  12        0.13       -0.16      1.97 o 
   4   5  12       23.89       23.90      3.89 o 
   5   5  12       10.19        8.04      4.94 o 
  -5   6  12        1.80       -2.59      3.99 o 
  -4   6  12        1.31       -0.15      2.48 o 
  -3   6  12        4.20        1.47      3.14 o 
  -2   6  12       18.63       16.34      3.75 o 
  -1   6  12        8.52       10.19      2.97 o 
   0   6  12       27.55       28.01      3.02 o 
   1   6  12        2.25        1.35      2.39 o 
   2   6  12        4.39        0.13      2.53 o 
   3   6  12        0.15        0.00      2.46 o 
   4   6  12        0.52        0.92      3.53 o 
   5   6  12        1.86        1.21      3.95 o 
  -4   7  12        6.40        1.00      4.46 o 
  -3   7  12        4.05       -1.43      3.61 o 
  -2   7  12        9.40        4.58      3.49 o 
  -1   7  12        1.69       -1.09      3.35 o 
   0   7  12        8.77        3.67      3.81 o 
   1   7  12        4.92        2.56      3.07 o 
   2   7  12        6.35        0.00      3.06 o 
   3   7  12        0.76       -0.93      3.32 o 
   4   7  12       15.43       10.97      4.78 o 
  -3   8  12        0.15       -1.41      4.55 o 
  -2   8  12        0.06        1.99      4.47 o 
  -1   8  12        1.62       -2.45      4.17 o 
   0   8  12        0.22        1.81      5.46 o 
   1   8  12        0.13        3.14      4.25 o 
   2   8  12        0.29       -0.97      3.81 o 
  -7   0  13       15.04        8.91      5.79 o 
  -5   0  13        1.96        3.30      3.50 o 
  -3   0  13        1.90        0.10      1.01 o 
  -1   0  13        3.35        3.52      1.19 o 
   1   0  13      353.22      336.36      6.94 o 
   3   0  13      215.19      208.46      5.31 o 
   5   0  13        9.90        8.86      4.52 o 
   7   0  13        2.29       -5.79      5.79 o 
  -7   1  13       11.93       11.32      3.95 o 
  -6   1  13        6.33        6.56      3.26 o 
  -5   1  13        5.37        5.91      1.97 o 
  -4   1  13        0.01       -0.51      1.03 o 
  -3   1  13       22.92       20.21      1.16 o 
  -2   1  13      162.48      184.22      3.36 o 
  -1   1  13       36.17       47.78      2.04 o 
   0   1  13      813.59      866.80     12.82 o 
   1   1  13      115.50      131.19      2.66 o 
   2   1  13       13.28       15.30      1.29 o 
   3   1  13       85.91       73.43      2.22 o 
   4   1  13        1.97        4.86      5.57 o 
   5   1  13       84.69       77.04      8.87 o 
   6   1  13        1.05       -2.29      3.48 o 
   7   1  13        1.21       -2.25      4.29 o 
  -7   2  13        5.05        2.82      3.93 o 
  -6   2  13       25.17       32.95      5.08 o 
  -5   2  13        0.61       -1.85      1.85 o 
  -4   2  13        1.59        3.02      1.32 o 
  -3   2  13       34.07       27.54      1.80 o 
  -2   2  13      135.75      140.74      3.00 o 
  -1   2  13        0.65       -0.53      0.83 o 
   0   2  13      768.42      773.32     13.83 o 
   1   2  13      153.29      163.20      5.54 o 
   2   2  13        5.79        3.33      1.26 o 
   3   2  13        8.36        8.85      1.39 o 
   4   2  13       44.20       44.37      4.07 o 
   5   2  13       21.36       20.96      3.58 o 
   6   2  13        3.62        2.80      3.63 o 
   7   2  13        0.02       -2.92      4.11 o 
  -7   3  13        2.19       -1.22      5.47 o 
  -6   3  13       34.01       32.41      3.49 o 
  -5   3  13       10.80        7.04      3.02 o 
  -4   3  13       13.53       12.18      1.87 o 
  -3   3  13        1.25        0.41      1.53 o 
  -2   3  13      105.71      120.51      3.58 o 
  -1   3  13        2.28        2.91      1.23 o 
   0   3  13      476.55      499.96      9.05 o 
   1   3  13      141.38      131.04      3.09 o 
   2   3  13      362.54      339.46      5.95 o 
   3   3  13       10.86       15.43      2.53 o 
   4   3  13       57.19       54.39      4.72 o 
   5   3  13       13.85       14.45      3.54 o 
   6   3  13       10.91       13.98      4.09 o 
  -6   4  13       12.35        6.17      3.98 o 
  -5   4  13        2.24        0.20      3.25 o 
  -4   4  13       27.10       29.79      2.70 o 
  -3   4  13       19.52       12.81      2.27 o 
  -2   4  13       77.92       66.33      3.24 o 
  -1   4  13       14.45       14.34      5.03 o 
   0   4  13       99.61       89.87      3.09 o 
   1   4  13        2.43        5.27      1.50 o 
   2   4  13       17.28       15.96      1.90 o 
   3   4  13        0.11       -0.62      1.66 o 
   4   4  13        9.29       14.22      3.26 o 
   5   4  13        0.34       -2.65      3.21 o 
   6   4  13       14.75       17.00      4.61 o 
  -6   5  13        6.39       10.30      4.59 o 
  -5   5  13        9.28        7.19      3.71 o 
  -4   5  13       25.42       18.70      2.55 o 
  -3   5  13       33.07       31.98      3.06 o 
  -2   5  13       16.92       18.05      2.95 o 
  -1   5  13       22.64       22.51      3.28 o 
   0   5  13       74.43       70.97      3.25 o 
   1   5  13       40.50       46.72      3.20 o 
   2   5  13       90.36       72.84      3.10 o 
   3   5  13        2.98        2.76      2.00 o 
   4   5  13       55.73       53.15      5.13 o 
   5   5  13       15.39       15.41      4.14 o 
  -5   6  13        9.46        4.97      4.09 o 
  -4   6  13        0.17       -1.88      2.53 o 
  -3   6  13        6.51        2.82      3.22 o 
  -2   6  13        0.29       -2.38      3.09 o 
  -1   6  13        4.92       12.35      3.38 o 
   0   6  13        0.95        2.37      2.84 o 
   1   6  13       37.59       38.34      3.71 o 
   2   6  13        0.10       -2.43      2.43 o 
   3   6  13       32.39       23.79      3.00 o 
   4   6  13        0.01        0.14      3.69 o 
   5   6  13       15.86        4.85      4.29 o 
  -4   7  13        1.18       -4.28      4.28 o 
  -3   7  13       10.21       13.13      4.45 o 
  -2   7  13        9.12        6.58      5.73 o 
  -1   7  13        1.30        0.12      3.31 o 
   0   7  13        0.80        2.61      3.57 o 
   1   7  13        3.67        3.10      3.47 o 
   2   7  13        1.11        4.11      3.36 o 
   3   7  13        1.01       -3.29      3.29 o 
   4   7  13        3.99        1.80      8.64 o 
  -2   8  13        0.01       -4.38      4.38 o 
  -1   8  13        0.00       -1.87      4.21 o 
   0   8  13        1.55        0.36      4.98 o 
   1   8  13       19.10       12.08      4.77 o 
   2   8  13        0.00       -3.58      4.60 o 
  -6   0  14       28.79       27.94      6.02 o 
  -4   0  14        0.41       -1.71      1.71 o 
  -2   0  14        0.90       -0.02      0.86 o 
   0   0  14       31.57       32.39      2.20 o 
   2   0  14      367.29      336.70      7.30 o 
   4   0  14        1.63        1.06      3.45 o 
   6   0  14        1.29       -1.06      5.03 o 
  -7   1  14        3.04       -0.19      3.49 o 
  -6   1  14       20.08       25.71      7.24 o 
  -5   1  14        6.27        5.20      2.79 o 
  -4   1  14        0.63        1.19      1.10 o 
  -3   1  14      134.38      138.06      2.74 o 
  -2   1  14       58.80       60.68      2.60 o 
  -1   1  14      414.61      445.63      6.05 o 
   0   1  14     6901.31     7178.94     66.84 o 
   1   1  14      314.42      358.08      5.26 o 
   2   1  14      102.32      104.21      2.53 o 
   3   1  14       33.17       36.07      2.37 o 
   4   1  14        2.97       -2.21      2.21 o 
   5   1  14       14.44       13.38      3.85 o 
   6   1  14       18.92       17.29      5.12 o 
   7   1  14        0.65       -2.53      4.37 o 
  -7   2  14        0.02       -3.71      3.71 o 
  -6   2  14       22.63       22.71      4.03 o 
  -5   2  14       43.21       51.11      3.45 o 
  -4   2  14       12.45       18.66      1.64 o 
  -3   2  14       24.77       18.22      1.59 o 
  -2   2  14      193.10      205.78      3.82 o 
  -1   2  14      274.31      277.24      5.65 o 
   0   2  14       23.32       27.34      1.53 o 
   1   2  14      832.31      872.38     10.94 o 
   2   2  14      558.13      529.43      7.47 o 
   3   2  14       25.44       27.94      1.89 o 
   4   2  14        8.73       10.06      3.86 o 
   5   2  14        3.02        1.01      2.97 o 
   6   2  14        2.08        2.81      3.81 o 
   7   2  14        0.77       -2.55      4.45 o 
  -7   3  14        0.73        2.24      4.16 o 
  -6   3  14       17.73       11.19      2.96 o 
  -5   3  14       61.89       58.50      4.81 o 
  -4   3  14        2.77        0.57      1.60 o 
  -3   3  14      345.34      349.29      6.88 o 
  -2   3  14       21.26       25.64      3.61 o 
  -1   3  14        2.13        2.91      1.71 o 
   0   3  14       21.02       23.03      1.65 o 
   1   3  14        1.17        1.12      1.14 o 
   2   3  14        0.89        3.91      1.39 o 
   3   3  14       65.37       70.75      2.64 o 
   4   3  14        0.21        0.40      2.46 o 
   5   3  14       54.83       52.09      9.94 o 
   6   3  14        9.81        8.56      6.05 o 
  -6   4  14        0.02        0.26      3.85 o 
  -5   4  14        0.03        2.03      3.19 o 
  -4   4  14       14.49       16.24      2.24 o 
  -3   4  14        7.97       10.05      2.18 o 
  -2   4  14       39.47       35.76      2.67 o 
  -1   4  14       17.04       23.14      2.94 o 
   0   4  14       20.64       20.04      2.15 o 
   1   4  14      171.19      177.09      4.77 o 
   2   4  14       77.47       72.83      2.77 o 
   3   4  14       16.11        7.30      1.90 o 
   4   4  14       55.80       55.74      4.70 o 
   5   4  14       23.77       21.31      4.32 o 
   6   4  14        3.81       -1.19      4.21 o 
  -6   5  14        4.18        3.48      4.37 o 
  -5   5  14       19.85       18.07      4.13 o 
  -4   5  14       15.48       14.59      2.87 o 
  -3   5  14       29.06       27.44      3.02 o 
  -2   5  14       20.48       17.92      5.08 o 
  -1   5  14        0.65       -0.79      2.50 o 
   0   5  14       75.38       70.48      5.68 o 
   1   5  14       10.46       13.91      2.36 o 
   2   5  14      103.25       88.43      3.32 o 
   3   5  14        1.14       -0.82      2.02 o 
   4   5  14       69.68       68.07      7.76 o 
   5   5  14       11.33       15.96      4.26 o 
  -5   6  14        0.97       -1.23      4.02 o 
  -4   6  14       18.77       13.16      3.29 o 
  -3   6  14       25.24       28.54      4.50 o 
  -2   6  14        0.01       -2.89      2.89 o 
  -1   6  14        1.14       -0.01      2.88 o 
   0   6  14        3.74        1.25      5.97 o 
   1   6  14        3.91        5.31      2.82 o 
   2   6  14        0.08       -0.61      2.50 o 
   3   6  14        2.89       -1.25      2.43 o 
   4   6  14       23.34       20.96      4.36 o 
   5   6  14        0.96        6.54      4.37 o 
  -4   7  14        1.01        0.11      4.59 o 
  -3   7  14        0.55       -3.48      3.89 o 
  -2   7  14        7.74        2.23      3.73 o 
  -1   7  14        0.02       -2.62      5.89 o 
   0   7  14       72.99       75.87      5.55 o 
   1   7  14        0.40       -0.33      5.32 o 
   2   7  14       73.21       65.28      8.45 o 
   3   7  14       18.98       15.37      4.62 o 
  -2   8  14        6.69       -0.67      4.57 o 
  -1   8  14        9.67        9.97      4.32 o 
   0   8  14        0.10       -4.31      4.31 o 
   1   8  14       24.99       21.73      5.19 o 
   2   8  14        4.77        4.54      4.91 o 
  -7   0  15        0.24       -4.96      4.96 o 
  -5   0  15      193.29      183.38      9.47 o 
  -3   0  15        4.84        1.48      1.08 o 
  -1   0  15     4120.75     4396.12     65.24 o 
   1   0  15     3214.07     3334.33     50.93 o 
   3   0  15      187.48      185.38      5.25 o 
   5   0  15        4.33       -0.18      3.99 o 
   7   0  15       61.56       75.64     10.75 o 
  -7   1  15        1.23        2.47      4.04 o 
  -6   1  15       28.43       27.90      4.20 o 
  -5   1  15       52.97       46.86      4.34 o 
  -4   1  15       15.54       13.26      1.41 o 
  -3   1  15      325.70      341.21      4.82 o 
  -2   1  15       15.92       17.26      1.45 o 
  -1   1  15       30.40       31.89      1.54 o 
   0   1  15     1796.93     1947.77     22.57 o 
   1   1  15      172.14      159.73      3.48 o 
   2   1  15       88.64       86.26      2.43 o 
   3   1  15        8.55        8.57      1.40 o 
   4   1  15       10.52       10.62      2.87 o 
   5   1  15       67.28       66.47      4.93 o 
   6   1  15        0.39       -3.87      5.42 o 
   7   1  15        1.68       -2.31      4.32 o 
  -7   2  15        5.43        1.09      4.04 o 
  -6   2  15        0.60       -1.87      3.24 o 
  -5   2  15        9.07       13.33      2.64 o 
  -4   2  15       70.79       67.34      2.32 o 
  -3   2  15       54.63       58.12      2.28 o 
  -2   2  15      326.88      330.66      5.25 o 
  -1   2  15      439.42      436.10      6.96 o 
   0   2  15       41.82       35.53      1.63 o 
   1   2  15      550.44      552.29      7.57 o 
   2   2  15       20.27       23.72      1.79 o 
   3   2  15      110.26       93.25      2.76 o 
   4   2  15        1.31       -1.05      2.56 o 
   5   2  15        2.55        0.38      3.01 o 
   6   2  15       21.33       24.56      4.63 o 
  -7   3  15        7.07        5.59      5.79 o 
  -6   3  15        7.55       12.12      5.72 o 
  -5   3  15       18.15       16.25      2.80 o 
  -4   3  15      175.52      150.27      3.91 o 
  -3   3  15       48.91       46.82      2.77 o 
  -2   3  15      213.71      220.56      5.79 o 
  -1   3  15      454.18      454.14     12.52 o 
   0   3  15     1248.13     1285.54     15.39 o 
   1   3  15      171.27      169.59      4.20 o 
   2   3  15      136.28      126.81      4.30 o 
   3   3  15        3.96        3.45      1.62 o 
   4   3  15        9.81       10.10      2.99 o 
   5   3  15       10.72        7.45      3.73 o 
   6   3  15        3.30        7.68      4.01 o 
  -6   4  15        1.75        4.69      3.88 o 
  -5   4  15       42.03       45.15      4.91 o 
  -4   4  15      182.47      164.14      4.47 o 
  -3   4  15       55.35       54.52      3.25 o 
  -2   4  15        2.60        1.45      2.17 o 
  -1   4  15       19.30       26.81      6.11 o 
   0   4  15        9.19        8.58      1.80 o 
   1   4  15       35.24       36.54      3.51 o 
   2   4  15        3.74        0.51      1.59 o 
   3   4  15        0.93        2.66      1.84 o 
   4   4  15        0.32       -0.10      3.16 o 
   5   4  15        1.65       -1.65      3.28 o 
   6   4  15        6.74       10.57      4.63 o 
  -6   5  15        0.15        5.89      4.22 o 
  -5   5  15       36.38       29.72      4.52 o 
  -4   5  15       50.68       59.41      3.51 o 
  -3   5  15       70.15       61.45      3.48 o 
  -2   5  15       10.99        8.14      2.88 o 
  -1   5  15       56.84       57.35      4.06 o 
   0   5  15       23.30       23.56      3.42 o 
   1   5  15       21.00       24.00      2.77 o 
   2   5  15        6.22       10.54      2.16 o 
   3   5  15       18.99       24.89      3.04 o 
   4   5  15        4.34        8.28      3.65 o 
   5   5  15       12.25       16.36      4.99 o 
  -5   6  15       15.06       12.32      4.58 o 
  -4   6  15        5.13        6.91      3.21 o 
  -3   6  15      169.62      152.69     14.32 o 
  -2   6  15       12.79        6.23      3.37 o 
  -1   6  15       21.14       20.52      3.58 o 
   0   6  15        0.30       -1.01      3.03 o 
   1   6  15       51.64       56.30      4.98 o 
   2   6  15        9.17        7.39      2.42 o 
   3   6  15        9.40       11.65      2.81 o 
   4   6  15       14.30        8.55      5.10 o 
  -4   7  15        6.61        1.61      4.61 o 
  -3   7  15       20.98       14.82      4.53 o 
  -2   7  15       15.70       14.80      4.36 o 
  -1   7  15       18.19       14.60      8.54 o 
   0   7  15       47.67       53.15      5.29 o 
   1   7  15        5.67       -0.49      3.77 o 
   2   7  15        1.22       -2.82      3.20 o 
   3   7  15        0.73        1.43      4.83 o 
  -2   8  15        6.89        0.27      5.40 o 
  -1   8  15        9.43       16.15      5.78 o 
   0   8  15        0.00       -2.91      8.53 o 
   1   8  15       11.20        5.26      8.92 o 
   2   8  15        0.12        0.52      6.96 o 
  -6   0  16        2.41        1.26      4.86 o 
  -4   0  16       50.98       53.98      3.25 o 
  -2   0  16      132.46      129.93      4.16 o 
   0   0  16      533.38      513.00      9.69 o 
   2   0  16      104.01      107.71      3.93 o 
   4   0  16        1.65        0.71      3.94 o 
   6   0  16        0.39       -4.91      5.68 o 
  -7   1  16        1.19        3.17      4.00 o 
  -6   1  16       19.85       24.99      4.19 o 
  -5   1  16        0.03       -0.67      4.63 o 
  -4   1  16       17.97       11.57      1.67 o 
  -3   1  16      136.19      136.13      2.80 o 
  -2   1  16       25.57       40.01      1.76 o 
  -1   1  16       61.97       61.96      1.91 o 
   0   1  16     2132.89     2364.29     27.45 o 
   1   1  16        0.06        1.31      2.27 o 
   2   1  16        0.36       -1.45      1.45 o 
   3   1  16       10.80       10.80      1.54 o 
   4   1  16       59.58       62.46      4.35 o 
   5   1  16       61.69       63.66      5.05 o 
   6   1  16       28.33       23.10      4.69 o 
  -7   2  16       33.98       35.32      5.32 o 
  -6   2  16       22.33       17.88      3.94 o 
  -5   2  16      266.51      242.33     10.06 o 
  -4   2  16       53.23       49.16      2.22 o 
  -3   2  16       86.88       94.86      2.80 o 
  -2   2  16      241.77      219.08      4.09 o 
  -1   2  16      271.32      302.75      4.79 o 
   0   2  16       60.05       59.12      2.71 o 
   1   2  16      108.42      111.31      3.18 o 
   2   2  16      294.77      286.85      6.80 o 
   3   2  16      130.93      131.39      3.32 o 
   4   2  16       29.29       36.70      5.56 o 
   5   2  16        0.24       -0.62      3.15 o 
   6   2  16       27.19       17.62      4.40 o 
  -7   3  16        1.66        1.80      4.30 o 
  -6   3  16       29.49       27.51      4.42 o 
  -5   3  16       84.92       76.09      3.85 o 
  -4   3  16        2.34        2.06      1.53 o 
  -3   3  16      156.16      144.94      4.26 o 
  -2   3  16        0.03        0.54      1.58 o 
  -1   3  16       65.96       70.12      3.48 o 
   0   3  16        2.39        5.81      1.98 o 
   1   3  16      163.21      176.60      4.82 o 
   2   3  16        9.92       10.03      1.65 o 
   3   3  16        0.15       -0.20      1.61 o 
   4   3  16        4.22        3.01      4.30 o 
   5   3  16       34.36       40.27      4.96 o 
   6   3  16        6.59       -1.60      5.32 o 
  -6   4  16        0.45       -2.97      2.97 o 
  -5   4  16      178.54      168.17      7.16 o 
  -4   4  16        0.03       -0.48      2.01 o 
  -3   4  16      275.34      259.48     13.02 o 
  -2   4  16       26.58       24.32      3.22 o 
  -1   4  16       21.06       21.18      2.88 o 
   0   4  16        8.75        6.68      2.51 o 
   1   4  16       53.66       49.26      2.57 o 
   2   4  16       18.26       15.46      2.06 o 
   3   4  16      434.30      425.61      7.37 o 
   4   4  16        2.66        0.21      3.07 o 
   5   4  16       13.61        9.63      4.07 o 
   6   4  16        6.24       -1.41      4.48 o 
  -6   5  16        1.21        2.78      4.46 o 
  -5   5  16       32.35       22.89      4.58 o 
  -4   5  16      148.17      126.74      4.33 o 
  -3   5  16       36.12       42.48      4.94 o 
  -2   5  16        9.07       10.03      3.09 o 
  -1   5  16        7.70       10.60      3.17 o 
   0   5  16      310.82      301.35     16.62 o 
   1   5  16       35.32       37.89      3.13 o 
   2   5  16        2.22        4.30      1.98 o 
   3   5  16       10.10        6.93      2.26 o 
   4   5  16       31.81       31.00      4.58 o 
   5   5  16        1.27        3.67      3.95 o 
  -5   6  16        3.52       -0.46      4.24 o 
  -4   6  16       22.93       27.91      4.06 o 
  -3   6  16       10.78       14.05      3.73 o 
  -2   6  16        2.77        2.11      3.40 o 
  -1   6  16        9.33       19.33      4.16 o 
   0   6  16       19.75       26.25      4.14 o 
   1   6  16       19.09       21.40      3.92 o 
   2   6  16       27.14       23.64      4.25 o 
   3   6  16       10.15       13.20      2.88 o 
   4   6  16        5.29        4.71      4.00 o 
  -4   7  16       23.40       12.25      6.68 o 
  -3   7  16        9.38        8.76      5.95 o 
  -2   7  16        8.99        2.04      3.81 o 
  -1   7  16        0.17       -0.89      4.28 o 
   0   7  16       51.61       54.28      6.62 o 
   1   7  16        5.25        3.59      3.83 o 
   2   7  16        2.48       -4.26      4.26 o 
   3   7  16        2.00       -3.18      5.52 o 
  -2   8  16        0.61       11.26      6.89 o 
  -1   8  16       22.66       32.29      5.56 o 
   0   8  16        7.14        9.70      4.84 o 
   1   8  16       17.46       11.56      8.12 o 
  -7   0  17       64.61       69.05      9.25 o 
  -5   0  17       24.60       20.32      4.91 o 
  -3   0  17        4.66        2.77      1.85 o 
  -1   0  17        1.74        1.78      1.03 o 
   1   0  17      601.20      630.41     14.34 o 
   3   0  17       62.64       56.87      3.21 o 
   5   0  17        4.53       -2.61      4.27 o 
  -7   1  17       23.51       25.33      5.05 o 
  -6   1  17       14.48       13.11      3.81 o 
  -5   1  17      146.41      126.35      6.19 o 
  -4   1  17        0.00        1.00      1.51 o 
  -3   1  17       16.32       17.55      1.87 o 
  -2   1  17        5.08        6.69      1.25 o 
  -1   1  17       52.33       63.16      2.04 o 
   0   1  17       46.17       64.80      7.64 o 
   1   1  17      260.54      288.59      4.77 o 
   2   1  17       70.87       72.47      2.33 o 
   3   1  17       48.36       49.50      2.29 o 
   4   1  17        5.08        4.80      3.09 o 
   5   1  17       62.97       69.59      5.67 o 
   6   1  17        0.22       -3.70      3.70 o 
  -7   2  17        2.02        0.86      4.22 o 
  -6   2  17        0.14        3.78      3.57 o 
  -5   2  17        4.61        0.96      2.99 o 
  -4   2  17       11.63        8.48      1.66 o 
  -3   2  17       25.13       25.64      1.97 o 
  -2   2  17      190.15      190.05      4.24 o 
  -1   2  17       24.93       26.00      1.64 o 
   0   2  17      152.18      141.15      3.52 o 
   1   2  17        4.43        5.43      1.74 o 
   2   2  17       57.17       55.77      2.27 o 
   3   2  17       44.33       52.79      2.43 o 
   4   2  17       24.87       21.19      3.47 o 
   5   2  17       22.46       20.18      3.99 o 
   6   2  17        6.03        5.17      5.59 o 
  -6   3  17       14.98        7.92      4.14 o 
  -5   3  17       43.93       52.79      3.90 o 
  -4   3  17       45.06       40.56      3.00 o 
  -3   3  17       56.70       54.56      2.51 o 
  -2   3  17       31.70       37.31      2.17 o 
  -1   3  17       78.58       79.20      3.67 o 
   0   3  17      379.21      374.30      7.17 o 
   1   3  17      352.54      334.67      7.66 o 
   2   3  17      303.46      324.09      6.96 o 
   3   3  17       78.87       81.55      3.02 o 
   4   3  17       65.24       59.11      5.00 o 
   5   3  17       74.28       68.85      5.78 o 
   6   3  17        0.55       -0.48      4.39 o 
  -6   4  17        9.19       12.93      4.38 o 
  -5   4  17       65.15       74.29      5.85 o 
  -4   4  17        5.95        6.92      2.17 o 
  -3   4  17        0.01        0.29      2.00 o 
  -2   4  17        0.06       -2.28      2.28 o 
  -1   4  17        0.65        0.66      2.30 o 
   0   4  17        8.04        6.61      2.43 o 
   1   4  17       21.33       21.02      2.11 o 
   2   4  17      114.16      115.00      3.55 o 
   3   4  17      236.98      253.76      5.45 o 
   4   4  17       24.16       13.79      3.64 o 
   5   4  17        1.13        0.12      3.41 o 
  -6   5  17        0.22        4.15      6.37 o 
  -5   5  17       26.17       32.11      5.20 o 
  -4   5  17       35.71       37.29      3.23 o 
  -3   5  17       13.73       11.51      3.52 o 
  -2   5  17        0.02        0.63      2.91 o 
  -1   5  17       28.99       30.85      6.35 o 
   0   5  17       66.07       74.13      4.40 o 
   1   5  17        8.59       10.78      4.15 o 
   2   5  17       55.41       57.45      3.14 o 
   3   5  17       11.48       14.87      2.62 o 
   4   5  17       57.18       54.81     11.12 o 
   5   5  17        0.52       -2.93      4.15 o 
  -5   6  17       42.79       41.42      5.94 o 
  -4   6  17        3.45        3.81      3.37 o 
  -3   6  17        0.02       -0.24      3.52 o 
  -2   6  17        0.00       -1.70      3.47 o 
  -1   6  17        8.91       11.83      3.81 o 
   0   6  17        0.58        0.30      3.80 o 
   1   6  17       59.78       73.32      5.60 o 
   2   6  17       17.79       18.90      2.84 o 
   3   6  17      352.24      320.46     20.49 o 
   4   6  17       12.28       16.22      4.66 o 
  -4   7  17        0.00       -2.27      4.75 o 
  -3   7  17       12.89       10.23      4.66 o 
  -2   7  17       15.84       17.69     10.35 o 
  -1   7  17        0.27       -2.37      3.82 o 
   0   7  17       71.07       80.80      5.67 o 
   1   7  17        0.08       -0.70      6.87 o 
   2   7  17        0.49        3.74      4.49 o 
   3   7  17        5.76        1.45      4.64 o 
  -1   8  17        0.46       -4.88      4.88 o 
   0   8  17        0.31        3.73      4.90 o 
   1   8  17        1.92        6.58      5.08 o 
  -6   0  18      191.33      170.78     10.38 o 
  -4   0  18      304.37      310.72      7.95 o 
  -2   0  18      838.85      834.91     23.67 o 
   0   0  18      109.21      116.79      3.78 o 
   2   0  18       45.96       46.34      2.93 o 
   4   0  18      423.11      393.47     15.17 o 
   6   0  18       47.25       45.94      8.80 o 
  -7   1  18        0.25       -0.17      4.26 o 
  -6   1  18        0.57        1.95      5.03 o 
  -5   1  18       87.88       80.59      4.86 o 
  -4   1  18      104.86      106.76      3.18 o 
  -3   1  18        3.67        2.95      1.42 o 
  -2   1  18      160.78      157.75      4.65 o 
  -1   1  18      214.25      232.42      4.09 o 
   0   1  18      128.71      159.85      3.21 o 
   1   1  18      352.65      320.74      5.22 o 
   2   1  18       89.47       95.73      2.80 o 
   3   1  18      160.69      156.45      3.69 o 
   4   1  18       16.72       21.27      4.43 o 
   5   1  18       28.24       31.02      4.55 o 
   6   1  18        7.72        5.89      4.51 o 
  -7   2  18        0.00        1.00      4.19 o 
  -6   2  18      111.80      104.03      6.01 o 
  -5   2  18       11.50       12.10      3.56 o 
  -4   2  18        2.40       -0.05      1.44 o 
  -3   2  18       13.69       13.65      1.76 o 
  -2   2  18       18.58       17.59      1.65 o 
  -1   2  18       15.04       22.96      1.84 o 
   0   2  18        0.68       -0.34      1.10 o 
   1   2  18      208.58      225.27      4.33 o 
   2   2  18      112.23      111.87      3.05 o 
   3   2  18      669.36      642.29     12.89 o 
   4   2  18       92.63       84.28      9.62 o 
   5   2  18        3.62       -3.39      3.39 o 
   6   2  18        3.46       -2.73      3.85 o 
  -6   3  18        4.38        7.38      3.86 o 
  -5   3  18       87.13       73.04      5.13 o 
  -4   3  18       60.73       59.41      2.67 o 
  -3   3  18        0.30       -1.55      1.55 o 
  -2   3  18       44.93       43.55      2.15 o 
  -1   3  18      131.50      140.39      5.03 o 
   0   3  18       51.91       51.69      2.74 o 
   1   3  18      142.73      133.86      3.41 o 
   2   3  18       96.34       94.21      3.88 o 
   3   3  18      178.89      164.79      4.82 o 
   4   3  18        0.16        0.97      3.10 o 
   5   3  18       54.90       60.17     11.84 o 
   6   3  18        0.05       -1.62      4.29 o 
  -6   4  18        0.34       -2.18      4.03 o 
  -5   4  18       35.04       50.65      6.74 o 
  -4   4  18        7.78        2.17      2.13 o 
  -3   4  18       95.40       90.59      3.90 o 
  -2   4  18       22.92       19.25      3.40 o 
  -1   4  18      117.75      112.65     10.88 o 
   0   4  18       12.84       14.02      2.83 o 
   1   4  18       42.81       42.44      2.82 o 
   2   4  18       43.46       45.14      2.73 o 
   3   4  18      504.21      508.82     13.28 o 
   4   4  18       22.82       24.84      4.08 o 
   5   4  18        5.11        3.11      3.85 o 
  -5   5  18        4.41        7.75      4.23 o 
  -4   5  18        0.33        1.75      2.43 o 
  -3   5  18        0.52       -2.99      3.10 o 
  -2   5  18      122.84      128.42     11.95 o 
  -1   5  18       57.66       69.76      4.59 o 
   0   5  18      305.15      308.79      8.99 o 
   1   5  18       52.26       62.31      4.85 o 
   2   5  18      180.69      182.03      4.73 o 
   3   5  18        6.64        5.85      2.32 o 
   4   5  18       16.30       16.00      4.24 o 
   5   5  18        1.74       -4.07      4.07 o 
  -5   6  18        0.89        3.88      4.43 o 
  -4   6  18        5.38        4.87      3.72 o 
  -3   6  18       23.70       27.44      4.60 o 
  -2   6  18        8.35        7.05      3.87 o 
  -1   6  18       25.82       30.23      5.50 o 
   0   6  18       25.81       25.69      4.24 o 
   1   6  18        0.34       -0.39      3.45 o 
   2   6  18        1.61        2.45      3.12 o 
   3   6  18        0.14        8.27      3.33 o 
   4   6  18       30.26       33.40      5.24 o 
  -3   7  18        5.90       -4.81      5.04 o 
  -2   7  18       12.01        4.47      7.32 o 
  -1   7  18       95.94       99.33      6.73 o 
   0   7  18       34.26       25.93      5.05 o 
   1   7  18       56.11       66.33      6.03 o 
   2   7  18       28.70       30.05      5.29 o 
   3   7  18        7.31       -1.19      7.20 o 
  -1   8  18        7.16       12.73      7.40 o 
   0   8  18        0.33       -4.92      4.92 o 
  -7   0  19        0.86       -0.84      5.92 o 
  -5   0  19       55.34       79.94      8.23 o 
  -3   0  19       93.91       89.00      4.04 o 
  -1   0  19      250.77      273.43      5.05 o 
   1   0  19       25.89       16.94      3.30 o 
   3   0  19     1286.82     1245.21     21.94 o 
   5   0  19        5.10        4.73      5.73 o 
  -7   1  19        8.26       -0.24      4.22 o 
  -6   1  19       48.26       51.85      5.41 o 
  -5   1  19      630.73      586.87     13.86 o 
  -4   1  19       29.61       33.30      2.37 o 
  -3   1  19      258.76      242.40      4.68 o 
  -2   1  19       16.67       21.75      2.12 o 
  -1   1  19       58.65       63.30      2.14 o 
   0   1  19       12.94       13.56      1.45 o 
   1   1  19        7.41        8.96      1.56 o 
   2   1  19      141.66      139.27      3.74 o 
   3   1  19      186.64      183.39      4.14 o 
   4   1  19       72.96       79.74      5.29 o 
   5   1  19        0.16       -3.45      3.45 o 
   6   1  19        1.92       -0.48      4.15 o 
  -7   2  19       17.40       30.45      5.40 o 
  -6   2  19      113.46       97.51      6.10 o 
  -5   2  19       52.47       59.42      5.02 o 
  -4   2  19      225.28      209.47      4.63 o 
  -3   2  19      125.73      129.33      3.46 o 
  -2   2  19      245.53      240.73      4.54 o 
  -1   2  19       57.71       62.56      2.48 o 
   0   2  19      174.39      176.53      4.37 o 
   1   2  19       47.22       42.29      2.09 o 
   2   2  19        5.58        2.04      1.54 o 
   3   2  19      116.04      129.78      3.65 o 
   4   2  19      138.98      127.20      6.02 o 
   5   2  19        3.37       -0.17      3.71 o 
   6   2  19       27.89       20.71      4.88 o 
  -6   3  19       10.53        9.66      4.19 o 
  -5   3  19       16.99       19.83      3.92 o 
  -4   3  19        9.47        8.70      1.84 o 
  -3   3  19       60.13       58.83      2.65 o 
  -2   3  19       17.26       18.40      1.93 o 
  -1   3  19       32.24       33.71      7.64 o 
   0   3  19      518.53      501.46      8.96 o 
   1   3  19       62.61       59.88      2.50 o 
   2   3  19      307.61      291.68      6.24 o 
   3   3  19       14.84       19.53      2.26 o 
   4   3  19       18.62       13.25      3.59 o 
   5   3  19      100.59       98.92      6.31 o 
   6   3  19        0.98       -0.85      4.40 o 
  -6   4  19       41.27       48.25      5.65 o 
  -5   4  19        0.88        3.15      2.78 o 
  -4   4  19        3.98        3.06      1.89 o 
  -3   4  19        4.44        1.91      2.32 o 
  -2   4  19        4.22        0.99      2.70 o 
  -1   4  19       63.83       68.46      7.30 o 
   0   4  19      168.70      173.13      9.33 o 
   1   4  19       32.12       37.53      3.11 o 
   2   4  19       45.42       49.93      2.98 o 
   3   4  19      159.14      165.11      4.53 o 
   4   4  19       32.73       21.74      4.31 o 
   5   4  19        0.95        3.48      5.72 o 
  -5   5  19       27.37       27.48     11.19 o 
  -4   5  19       11.33       12.58      3.01 o 
  -3   5  19        0.07       -2.53      3.44 o 
  -2   5  19        0.50        6.85      5.74 o 
  -1   5  19      252.78      283.40     24.48 o 
   0   5  19      188.91      201.69      7.21 o 
   1   5  19       56.26       66.64      4.68 o 
   2   5  19       13.47       15.93      2.50 o 
   3   5  19       39.15       33.08      3.76 o 
   4   5  19        1.36       -0.20      3.99 o 
   5   5  19       13.54        8.30      4.38 o 
  -4   6  19        0.76        0.97      4.35 o 
  -3   6  19       34.43       35.32      5.16 o 
  -2   6  19       62.58       74.44      6.07 o 
  -1   6  19       47.49       63.95      5.49 o 
   0   6  19        8.07        7.28      3.57 o 
   1   6  19        8.62        9.99      4.58 o 
   2   6  19       11.42       12.15      3.36 o 
   3   6  19       80.68       77.49      5.00 o 
   4   6  19        5.45        5.80      4.40 o 
  -3   7  19        0.13       -2.13      4.67 o 
  -2   7  19       80.85       83.70      6.50 o 
  -1   7  19       33.80       40.76      5.57 o 
   0   7  19        1.83        5.50      6.59 o 
   1   7  19       25.75       23.74      4.78 o 
   2   7  19       14.21       21.68      4.94 o 
  -6   0  20      163.22      128.07      9.40 o 
  -4   0  20      602.98      624.58     13.05 o 
  -2   0  20       19.11       14.94      2.38 o 
   0   0  20        1.48        0.63      1.54 o 
   2   0  20      728.56      699.31     15.81 o 
   4   0  20       97.98      101.50      8.08 o 
   6   0  20        0.32       -2.39      6.04 o 
  -7   1  20        1.30       -3.28      4.10 o 
  -6   1  20        6.78        7.68      4.11 o 
  -5   1  20      242.66      237.79      8.31 o 
  -4   1  20      393.04      384.77      8.93 o 
  -3   1  20       15.53       17.28      1.91 o 
  -2   1  20      144.73      138.97      3.39 o 
  -1   1  20       85.46       84.23      2.48 o 
   0   1  20      160.99      182.91      3.65 o 
   1   1  20       18.55       18.90      1.76 o 
   2   1  20      461.20      433.57      8.26 o 
   3   1  20       59.79       68.47      5.87 o 
   4   1  20      167.21      156.86      6.82 o 
   5   1  20       28.90       27.11      4.48 o 
   6   1  20       49.83       50.55      6.04 o 
  -6   2  20        1.44       -2.82      3.36 o 
  -5   2  20       18.71       23.00      3.91 o 
  -4   2  20       89.68       90.30      3.19 o 
  -3   2  20      112.70      109.57      3.26 o 
  -2   2  20      113.28      100.78      2.94 o 
  -1   2  20      163.87      159.47     13.32 o 
   0   2  20      102.44      100.76      3.37 o 
   1   2  20       89.53       85.34      2.70 o 
   2   2  20       14.56       24.23      2.29 o 
   3   2  20      768.22      756.11     10.70 o 
   4   2  20      108.50      114.07      6.05 o 
   5   2  20       17.67       15.42      4.35 o 
   6   2  20       12.78       11.69      4.92 o 
  -6   3  20       73.57       81.67      6.25 o 
  -5   3  20      166.61      164.36      7.97 o 
  -4   3  20       28.52       29.67      3.31 o 
  -3   3  20       29.93       34.11      3.72 o 
  -2   3  20       32.00       29.90      2.85 o 
  -1   3  20       27.95       29.76      3.15 o 
   0   3  20      103.49      105.94      3.77 o 
   1   3  20        0.04       -1.43      1.47 o 
   2   3  20       14.54       17.82      2.13 o 
   3   3  20        5.00        2.53      1.91 o 
   4   3  20       25.15       28.10      4.12 o 
   5   3  20        0.60        3.55      4.14 o 
  -6   4  20       61.04       77.78      6.81 o 
  -5   4  20       16.76       20.95      4.41 o 
  -4   4  20        0.07        0.77      1.91 o 
  -3   4  20        1.20        0.72      2.33 o 
  -2   4  20      103.19      100.79      5.08 o 
  -1   4  20      116.62      124.09      5.58 o 
   0   4  20       53.25       68.23      4.53 o 
   1   4  20       73.36       70.04      3.69 o 
   2   4  20      109.79      108.61      3.62 o 
   3   4  20       66.46       67.66      3.20 o 
   4   4  20       80.97       72.33      5.37 o 
   5   4  20        2.10        1.24      4.18 o 
  -5   5  20        2.15        7.33      4.39 o 
  -4   5  20       20.70       22.19      4.03 o 
  -3   5  20       35.55       41.36      6.12 o 
  -2   5  20        2.00        5.02      3.55 o 
  -1   5  20        7.70       17.51      4.18 o 
   0   5  20        2.88        5.44      3.22 o 
   1   5  20        6.88        9.41      3.51 o 
   2   5  20      140.92      143.50      5.21 o 
   3   5  20        6.73        5.45      2.54 o 
   4   5  20        2.60       -0.65      3.71 o 
  -4   6  20        1.52       -3.51      4.58 o 
  -3   6  20        6.92        1.52      4.31 o 
  -2   6  20       30.65       39.67      5.23 o 
  -1   6  20       36.60       32.98      4.65 o 
   0   6  20        3.89        3.08      3.91 o 
   1   6  20       10.11       17.97      4.28 o 
   2   6  20        7.57       17.97      3.68 o 
   3   6  20        8.50        7.68      4.47 o 
  -3   7  20       10.08        7.60      5.22 o 
  -2   7  20        0.77        2.26      4.82 o 
  -1   7  20       10.57       12.52      4.59 o 
   0   7  20        0.47        1.86      4.55 o 
   1   7  20        0.89       -0.96      4.27 o 
   2   7  20       37.50       50.71      6.03 o 
  -7   0  21        0.07       -4.05      6.04 o 
  -5   0  21      491.10      478.43     17.52 o 
  -3   0  21       51.85       49.66      3.56 o 
  -1   0  21        0.25       -1.56      1.56 o 
   1   0  21       51.87       46.91      5.11 o 
   3   0  21     2285.26     2260.55     37.18 o 
   5   0  21        5.42       15.19      6.26 o 
  -7   1  21        9.22        9.75      4.54 o 
  -6   1  21        3.38        4.39      4.01 o 
  -5   1  21       14.35       15.98      3.87 o 
  -4   1  21        0.88        1.76      1.89 o 
  -3   1  21      113.90      109.79      3.27 o 
  -2   1  21      220.77      205.04      4.22 o 
  -1   1  21       18.31       19.22      1.63 o 
   0   1  21      207.60      220.04      4.89 o 
   1   1  21       75.41       79.48      2.67 o 
   2   1  21       61.53       90.68      5.46 o 
   3   1  21      580.35      580.66     11.82 o 
   4   1  21       55.77       64.26      5.51 o 
   5   1  21       14.39       15.06      4.36 o 
   6   1  21        1.20       -4.61      4.61 o 
  -6   2  21      117.69      114.93      6.71 o 
  -5   2  21      158.24      141.45      6.36 o 
  -4   2  21       48.92       50.93      3.01 o 
  -3   2  21      227.08      223.38      4.74 o 
  -2   2  21      387.37      377.43      6.25 o 
  -1   2  21        1.76        2.48      1.84 o 
   0   2  21       73.69       71.64      2.94 o 
   1   2  21      763.51      715.61     18.71 o 
   2   2  21     1337.72     1277.88     21.50 o 
   3   2  21      416.29      425.62      7.19 o 
   4   2  21        0.56       -0.84      3.24 o 
   5   2  21       15.34       19.13      4.74 o 
   6   2  21        2.04        2.83      4.88 o 
  -6   3  21        0.01       -1.82      3.89 o 
  -5   3  21       25.45       30.89      4.90 o 
  -4   3  21        1.79        0.20      2.45 o 
  -3   3  21       64.66       71.14      2.94 o 
  -2   3  21       43.00       49.60      3.33 o 
  -1   3  21      178.26      188.80      6.15 o 
   0   3  21       42.80       41.07      4.49 o 
   1   3  21      162.54      161.42      6.99 o 
   2   3  21      332.99      333.08      7.58 o 
   3   3  21        7.83       12.38      2.38 o 
   4   3  21        8.35        7.09      3.95 o 
   5   3  21       11.34       14.88      4.42 o 
  -6   4  21       68.77       94.38      8.45 o 
  -5   4  21        6.38        4.05      3.70 o 
  -4   4  21        3.75        7.60      2.41 o 
  -3   4  21       20.56       22.47      2.98 o 
  -2   4  21      624.29      637.75     13.87 o 
  -1   4  21       12.51       11.88      3.21 o 
   0   4  21      497.58      486.49     15.00 o 
   1   4  21       20.27       22.55      5.47 o 
   2   4  21      121.27      124.84      3.92 o 
   3   4  21       27.93       30.30      2.98 o 
   4   4  21        0.17        1.55      3.42 o 
   5   4  21        6.48        7.39      4.31 o 
  -5   5  21       39.74       39.06      7.96 o 
  -4   5  21        0.90        1.70      3.35 o 
  -3   5  21      131.76      151.47     17.97 o 
  -2   5  21        4.19       14.77      4.28 o 
  -1   5  21      111.27      134.61      6.37 o 
   0   5  21      120.89      134.38      6.30 o 
   1   5  21      107.89      122.08      6.05 o 
   2   5  21       14.78       16.20      3.31 o 
   3   5  21       13.33       11.12      3.23 o 
   4   5  21        0.01        2.76      4.15 o 
  -4   6  21        2.78        6.27      5.00 o 
  -3   6  21       12.91       21.86      9.08 o 
  -2   6  21        3.52       12.33      4.55 o 
  -1   6  21       32.07       41.18      5.09 o 
   0   6  21       20.82       30.22      7.59 o 
   1   6  21      156.34      156.05     13.54 o 
   2   6  21       30.60       40.71      4.33 o 
   3   6  21       63.95       77.43      6.70 o 
  -3   7  21       46.59       56.06      6.87 o 
  -2   7  21        1.60        2.72      4.90 o 
  -1   7  21        7.62       11.09      4.67 o 
   0   7  21       25.05       24.66      8.24 o 
   1   7  21       52.95       62.72     10.62 o 
   2   7  21       84.74       91.10      6.97 o 
  -6   0  22        0.30        3.09      4.86 o 
  -4   0  22     1151.30     1158.48     30.19 o 
  -2   0  22     1510.17     1437.20     24.69 o 
   0   0  22      163.40      148.92      4.77 o 
   2   0  22      804.57      754.61     15.44 o 
   4   0  22        4.56        3.65      4.79 o 
   6   0  22        1.78        1.09      6.68 o 
  -6   1  22        0.62       -2.20      3.68 o 
  -5   1  22       16.13       22.42      4.05 o 
  -4   1  22        5.83        5.77      2.12 o 
  -3   1  22      494.23      512.12      8.20 o 
  -2   1  22      185.91      172.50      3.97 o 
  -1   1  22       34.57       37.90      2.14 o 
   0   1  22       32.14       43.38      2.62 o 
   1   1  22      200.95      192.67      4.15 o 
   2   1  22     1754.71     1705.19     20.44 o 
   3   1  22        8.74       14.20      3.15 o 
   4   1  22        0.59        0.11      3.35 o 
   5   1  22        0.45       -2.57      3.78 o 
   6   1  22        0.98       -4.73      4.73 o 
  -6   2  22        3.67        3.46      3.80 o 
  -5   2  22       28.57       20.23      4.13 o 
  -4   2  22       37.04       36.40      2.72 o 
  -3   2  22      347.54      319.78      7.79 o 
  -2   2  22     1037.31     1020.90     25.23 o 
  -1   2  22      402.40      405.45     20.31 o 
   0   2  22       19.83       19.08      2.14 o 
   1   2  22       83.39       90.69      3.53 o 
   2   2  22       37.43       50.80      2.81 o 
   3   2  22      273.68      277.74      5.59 o 
   4   2  22       10.29       10.05      3.82 o 
   5   2  22       21.05       23.78      8.79 o 
  -6   3  22        1.14        4.20      4.16 o 
  -5   3  22       10.11       17.56      4.05 o 
  -4   3  22       10.01        5.26      2.07 o 
  -3   3  22      842.15      840.58     13.79 o 
  -2   3  22      541.02      555.02     10.15 o 
  -1   3  22      465.51      453.14     25.24 o 
   0   3  22       37.29       44.35      3.26 o 
   1   3  22      377.66      378.57      8.15 o 
   2   3  22      213.04      227.62      5.02 o 
   3   3  22       15.11       10.22      2.21 o 
   4   3  22        0.62       -2.43      3.55 o 
   5   3  22       23.93       39.76      5.56 o 
  -5   4  22        0.85        7.80      3.72 o 
  -4   4  22       29.70       25.59      3.46 o 
  -3   4  22       10.27       14.92      2.84 o 
  -2   4  22       50.84       63.93      4.53 o 
  -1   4  22      315.79      318.84      9.13 o 
   0   4  22      210.19      216.57      7.56 o 
   1   4  22      349.70      340.59      7.69 o 
   2   4  22       89.17       96.07      5.98 o 
   3   4  22       84.04       79.81      3.58 o 
   4   4  22        5.70        4.78      3.83 o 
   5   4  22        0.50       -1.64      4.96 o 
  -5   5  22       12.61       12.68      6.34 o 
  -4   5  22        3.01        4.29      4.39 o 
  -3   5  22       41.13       54.72     12.87 o 
  -2   5  22      138.30      127.42     15.10 o 
  -1   5  22      280.24      303.33      9.19 o 
   0   5  22      267.29      300.16     16.70 o 
   1   5  22      129.91      137.34      8.77 o 
   2   5  22       25.82       30.61      3.64 o 
   3   5  22        1.16       -3.68      3.68 o 
   4   5  22       13.89       20.97      4.82 o 
  -4   6  22        6.63        6.56      5.63 o 
  -3   6  22       20.55       19.59      5.37 o 
  -2   6  22      304.60      318.05     10.73 o 
  -1   6  22       12.04       12.29      8.46 o 
   0   6  22      274.68      288.43      9.81 o 
   1   6  22        1.12        4.41      4.26 o 
   2   6  22       83.69       89.34      5.19 o 
   3   6  22        8.14       11.33      5.19 o 
  -2   7  22       53.10       63.25     14.87 o 
  -1   7  22       19.10       30.83      5.71 o 
   0   7  22       50.13       62.52      6.39 o 
   1   7  22        8.58        4.04      5.07 o 
  -5   0  23        3.68       -3.99      4.59 o 
  -3   0  23      527.74      495.17     11.22 o 
  -1   0  23        1.18       -0.77      1.75 o 
   1   0  23      461.72      474.13     10.39 o 
   3   0  23       81.32       92.95      6.19 o 
   5   0  23       30.15       22.46      7.33 o 
  -6   1  23       11.42       13.00      4.48 o 
  -5   1  23       69.08       81.52      6.09 o 
  -4   1  23       53.03       56.57      3.14 o 
  -3   1  23     2454.80     2421.27     27.71 o 
  -2   1  23      601.14      563.13      8.30 o 
  -1   1  23        6.00        1.34      1.63 o 
   0   1  23       92.05       94.56      4.48 o 
   1   1  23      209.89      208.90      4.40 o 
   2   1  23      155.73      181.09      7.54 o 
   3   1  23      178.01      182.92      4.95 o 
   4   1  23       81.03       81.05      5.50 o 
   5   1  23      116.61      106.37      6.78 o 
  -6   2  23        0.09       -6.56      6.56 o 
  -5   2  23       72.97       79.24      5.71 o 
  -4   2  23      419.21      407.18      7.27 o 
  -3   2  23        0.01        0.00      1.84 o 
  -2   2  23      520.49      507.54      9.32 o 
  -1   2  23       63.88       63.26      3.75 o 
   0   2  23       11.86       11.07      2.05 o 
   1   2  23       64.95       68.48      3.24 o 
   2   2  23       13.92       15.15      2.10 o 
   3   2  23       31.11       47.12      4.51 o 
   4   2  23       44.08       44.15      4.99 o 
   5   2  23       19.78       28.42      5.59 o 
  -6   3  23       15.42       30.17      6.37 o 
  -5   3  23       24.87       30.16      4.75 o 
  -4   3  23       24.94       28.98      4.01 o 
  -3   3  23       58.59       65.90      3.55 o 
  -2   3  23      728.14      728.46     28.75 o 
  -1   3  23       16.96       24.62      3.13 o 
   0   3  23      318.84      307.32     10.50 o 
   1   3  23       71.24       83.39      3.68 o 
   2   3  23      114.34      107.41      4.12 o 
   3   3  23        8.18        7.15      2.25 o 
   4   3  23       16.51       17.52      4.03 o 
   5   3  23       46.19       46.62      6.25 o 
  -5   4  23       16.82       24.03      6.54 o 
  -4   4  23        0.39        0.60      2.78 o 
  -3   4  23        8.49        3.94      2.58 o 
  -2   4  23      467.96      464.36     17.75 o 
  -1   4  23      363.44      379.22     21.41 o 
   0   4  23       35.45       42.01      4.29 o 
   1   4  23        1.77        5.86      2.58 o 
   2   4  23      109.45      125.41      4.77 o 
   3   4  23       13.10       18.16      3.27 o 
   4   4  23        8.65       11.06      4.41 o 
  -5   5  23        0.06        1.55      6.04 o 
  -4   5  23        7.15        5.23      3.76 o 
  -3   5  23      102.23      109.14      8.60 o 
  -2   5  23       84.71       89.83      5.44 o 
  -1   5  23       48.79       62.87      5.26 o 
   0   5  23       51.08       60.54      5.40 o 
   1   5  23       19.10       30.76      4.54 o 
   2   5  23        6.21        6.80      3.16 o 
   3   5  23        1.77        0.97      4.36 o 
   4   5  23        0.22       -2.91      4.38 o 
  -4   6  23        1.52        3.19      5.92 o 
  -3   6  23        3.58       -0.12      4.81 o 
  -2   6  23       14.54       23.86      7.02 o 
  -1   6  23      159.62      164.88     15.40 o 
   0   6  23       25.67       43.99      5.70 o 
   1   6  23        1.12        4.96      4.40 o 
   2   6  23        0.86        2.11      5.71 o 
   3   6  23       51.52       60.91      6.60 o 
  -2   7  23        4.13        5.30      5.54 o 
  -1   7  23       11.82        5.57      5.24 o 
   0   7  23        0.66       -3.38      4.81 o 
   1   7  23        8.26        2.82      8.75 o 
  -6   0  24        7.46        3.57      5.70 o 
  -4   0  24      501.52      485.64     11.45 o 
  -2   0  24      652.71      678.60     13.64 o 
   0   0  24       33.72       31.93      4.22 o 
   2   0  24      211.53      193.65      6.38 o 
   4   0  24      523.32      515.28     19.11 o 
  -6   1  24       38.21       44.23      7.12 o 
  -5   1  24       17.17       15.43      4.00 o 
  -4   1  24       96.82       92.12      3.45 o 
  -3   1  24      123.81      148.59     10.56 o 
  -2   1  24       17.45       22.49      2.76 o 
  -1   1  24        3.96        4.06      3.45 o 
   0   1  24       11.57        7.47      1.99 o 
   1   1  24       66.17       64.15      3.10 o 
   2   1  24       69.70       65.30      2.90 o 
   3   1  24      148.71      154.08      5.40 o 
   4   1  24       81.65       79.81      5.80 o 
   5   1  24        1.31        3.18      7.55 o 
  -6   2  24        2.72        1.98      4.19 o 
  -5   2  24       15.88       13.12      4.01 o 
  -4   2  24       91.53       88.82      3.44 o 
  -3   2  24        0.00       -1.76      1.76 o 
  -2   2  24      121.79      134.82      4.47 o 
  -1   2  24       21.00       25.69      6.81 o 
   0   2  24      129.99      122.13      4.27 o 
   1   2  24       90.82      106.27      3.90 o 
   2   2  24        3.82        3.52      1.95 o 
   3   2  24        1.76        2.64      2.07 o 
   4   2  24      170.88      189.30      8.15 o 
   5   2  24      141.79      135.62      7.63 o 
  -6   3  24       29.31       26.63      8.42 o 
  -5   3  24        2.96        1.83      3.57 o 
  -4   3  24       47.68       45.56      3.79 o 
  -3   3  24      271.21      260.64      6.61 o 
  -2   3  24        2.82        8.44      3.02 o 
  -1   3  24       89.22       87.11      4.65 o 
   0   3  24       68.14       70.23      3.40 o 
   1   3  24      189.07      173.19      6.01 o 
   2   3  24      191.40      188.80      5.44 o 
   3   3  24       10.48        7.77      2.39 o 
   4   3  24       49.05       49.98      5.57 o 
   5   3  24       43.55       49.32      6.07 o 
  -5   4  24        0.64        0.77      5.72 o 
  -4   4  24        6.97        7.20      3.02 o 
  -3   4  24        0.38       -0.42      2.46 o 
  -2   4  24       25.15       31.26      4.19 o 
  -1   4  24       51.36       59.30      6.00 o 
   0   4  24        8.51       14.01      3.47 o 
   1   4  24       76.71       70.77      3.91 o 
   2   4  24        0.08        0.52      3.03 o 
   3   4  24       15.61       14.88      4.23 o 
   4   4  24       10.61       11.32      4.57 o 
  -4   5  24       16.74       22.25      8.71 o 
  -3   5  24        1.16        5.73      3.88 o 
  -2   5  24      119.65      115.35      6.15 o 
  -1   5  24       55.40       63.58      5.40 o 
   0   5  24        8.69        7.21      3.50 o 
   1   5  24       20.97       25.81      4.63 o 
   2   5  24        0.22       -2.57      3.19 o 
   3   5  24        3.18        2.83      4.15 o 
   4   5  24        7.16        8.26      6.96 o 
  -3   6  24        4.05       11.68      5.74 o 
  -2   6  24       38.57       50.47     12.85 o 
  -1   6  24        0.29        0.91      4.72 o 
   0   6  24       79.06       97.12     16.34 o 
   1   6  24       31.29       45.59      5.87 o 
   2   6  24       23.49       26.56      4.29 o 
  -1   7  24        8.71       17.59      7.80 o 
   0   7  24        2.88        6.99      5.38 o 
  -5   0  25       11.51       15.05      5.99 o 
  -3   0  25      711.92      667.43     16.07 o 
  -1   0  25       12.55        9.50      3.89 o 
   1   0  25       56.01       51.37      3.62 o 
   3   0  25      285.51      270.86      9.66 o 
   5   0  25       34.69       21.13      7.05 o 
  -6   1  25        0.55       -0.96      4.07 o 
  -5   1  25        1.64       -1.92      3.38 o 
  -4   1  25       35.53       45.03      3.10 o 
  -3   1  25      160.25      154.23      4.16 o 
  -2   1  25      143.10      127.21      4.51 o 
  -1   1  25       38.28       37.78      7.46 o 
   0   1  25       26.30       20.59      2.98 o 
   1   1  25        3.37        1.33      1.83 o 
   2   1  25       10.02       14.32      3.39 o 
   3   1  25      159.36      149.77      5.25 o 
   4   1  25       51.49       59.45      6.16 o 
   5   1  25       36.63       39.75      6.08 o 
  -6   2  25        0.01       -3.92      3.92 o 
  -5   2  25        5.51        1.43      3.58 o 
  -4   2  25        0.14        1.12      2.15 o 
  -3   2  25        9.94       12.63      2.61 o 
  -2   2  25       62.07       60.27      3.34 o 
  -1   2  25       31.84       36.94      3.47 o 
   0   2  25       72.86       62.51      3.07 o 
   1   2  25      331.76      318.58      6.92 o 
   2   2  25        0.27       -0.90      4.25 o 
   3   2  25       67.28       65.73      3.14 o 
   4   2  25        0.08        2.50      3.79 o 
   5   2  25        2.31        4.41      4.95 o 
  -5   3  25       10.63       13.80      4.26 o 
  -4   3  25       68.09       69.46      3.95 o 
  -3   3  25        8.79       13.60      2.73 o 
  -2   3  25        0.65        1.32      2.80 o 
  -1   3  25      156.98      166.99      7.15 o 
   0   3  25       18.52       17.95      2.66 o 
   1   3  25       63.10       65.83      3.45 o 
   2   3  25        3.42        2.71      2.34 o 
   3   3  25       17.03       23.00      3.66 o 
   4   3  25       60.25       71.21      6.28 o 
   5   3  25        3.98        4.49      4.98 o 
  -5   4  25       20.77       23.18      6.73 o 
  -4   4  25       49.24       62.30      4.61 o 
  -3   4  25       23.44       26.66      3.50 o 
  -2   4  25        8.12        5.71      3.43 o 
  -1   4  25       44.52       53.29      4.87 o 
   0   4  25      536.47      552.82     22.74 o 
   1   4  25        0.16        0.95      2.60 o 
   2   4  25       59.05       72.96      5.52 o 
   3   4  25        3.68        3.53      4.25 o 
   4   4  25        0.26       -3.86      3.86 o 
  -4   5  25        6.77       16.34      5.54 o 
  -3   5  25      125.89      145.86     12.59 o 
  -2   5  25        6.59        5.05      3.87 o 
  -1   5  25      138.77      139.84      6.65 o 
   0   5  25        4.76        1.35      3.37 o 
   1   5  25       76.45       86.35      6.68 o 
   2   5  25        8.15       12.00      3.58 o 
   3   5  25       20.27       20.45      4.98 o 
  -3   6  25        0.45       -5.48      5.48 o 
  -2   6  25       15.83       16.75      6.89 o 
  -1   6  25        3.28        3.55      5.07 o 
   0   6  25        8.06       12.55      6.51 o 
   1   6  25       79.59       93.31     10.82 o 
   2   6  25        8.39        5.37      5.03 o 
  -6   0  26        4.54        2.46      6.10 o 
  -4   0  26       10.30        5.52      3.01 o 
  -2   0  26       53.47       38.72      3.62 o 
   0   0  26       46.77       51.62      5.60 o 
   2   0  26      226.97      234.96      7.19 o 
   4   0  26       15.84        7.01      5.77 o 
  -6   1  26       10.79        9.74      4.42 o 
  -5   1  26        8.49        3.02      3.74 o 
  -4   1  26       83.15       72.87      3.33 o 
  -3   1  26        8.53        5.92      2.01 o 
  -2   1  26        5.30        4.61      3.68 o 
  -1   1  26        6.18        0.83      2.37 o 
   0   1  26       26.97       33.32      3.29 o 
   1   1  26        3.86        2.81      2.04 o 
   2   1  26       97.68       84.59      3.69 o 
   3   1  26       25.36       33.35      3.26 o 
   4   1  26       52.37       58.82      5.83 o 
   5   1  26        2.53       -1.22      4.48 o 
  -6   2  26        8.42        6.71      4.60 o 
  -5   2  26        1.16       -0.12      3.64 o 
  -4   2  26       76.65       76.00      3.38 o 
  -3   2  26      461.55      438.97      9.89 o 
  -2   2  26       10.24       12.87      2.56 o 
  -1   2  26       54.25       52.22      4.23 o 
   0   2  26        3.17        6.76      2.10 o 
   1   2  26       10.05       12.51      2.33 o 
   2   2  26       57.61       57.29      3.49 o 
   3   2  26        8.08        6.05      2.33 o 
   4   2  26        1.68       -0.29      4.19 o 
   5   2  26        1.81       -0.12      4.79 o 
  -5   3  26        7.48        2.15      5.33 o 
  -4   3  26        0.40        0.56      2.68 o 
  -3   3  26      206.70      217.55      6.13 o 
  -2   3  26      143.51      133.26      7.34 o 
  -1   3  26      179.18      171.48      6.42 o 
   0   3  26        0.23       -2.17      2.17 o 
   1   3  26        8.23        3.37      2.31 o 
   2   3  26        5.20        1.08      2.43 o 
   3   3  26       10.58       14.98      3.68 o 
   4   3  26       15.18       14.73      4.55 o 
  -5   4  26       56.65       40.85      7.86 o 
  -4   4  26        0.32       -0.25      3.09 o 
  -3   4  26       36.87       43.63      4.95 o 
  -2   4  26       45.44       51.71      5.02 o 
  -1   4  26        4.06        3.70      3.32 o 
   0   4  26       73.20       75.14      4.89 o 
   1   4  26        4.54        4.52      2.67 o 
   2   4  26       38.57       48.29      4.00 o 
   3   4  26        1.00        5.57      3.85 o 
   4   4  26        0.56       -4.37      5.92 o 
  -4   5  26       21.82       29.82      7.52 o 
  -3   5  26       56.84       76.08      5.89 o 
  -2   5  26       14.01       17.31      4.22 o 
  -1   5  26      108.46      109.47      9.86 o 
   0   5  26       21.16       23.16      4.36 o 
   1   5  26        9.81        5.36      5.00 o 
   2   5  26        0.00       -3.08      3.35 o 
   3   5  26        0.77        3.31      4.78 o 
  -3   6  26       14.68       18.82      6.60 o 
  -2   6  26       17.11       45.52     21.60 o 
  -1   6  26       12.23       19.67      8.67 o 
   0   6  26       75.99       86.39      7.37 o 
   1   6  26       51.83       66.83     10.92 o 
   2   6  26       21.03       27.90      5.83 o 
  -5   0  27        8.23       13.13      6.21 o 
  -3   0  27       36.66       39.17      4.17 o 
  -1   0  27      109.15       90.61      6.35 o 
   1   0  27       66.12       48.55      5.49 o 
   3   0  27        6.62        5.48      3.48 o 
   5   0  27       16.27       20.91      7.94 o 
  -6   1  27       21.67       22.76      5.10 o 
  -5   1  27        0.01       -1.38      3.60 o 
  -4   1  27        1.63        0.37      2.21 o 
  -3   1  27       65.87       64.78      3.03 o 
  -2   1  27        0.00        3.28      2.17 o 
  -1   1  27        6.47        0.03      2.34 o 
   0   1  27       12.12       16.77      2.89 o 
   1   1  27        1.01       -1.46      2.08 o 
   2   1  27       33.90       35.18      3.16 o 
   3   1  27       52.34       47.37      4.37 o 
   4   1  27       10.35        9.39      4.35 o 
   5   1  27       24.13       34.62      7.43 o 
  -5   2  27       26.18       26.37      4.76 o 
  -4   2  27        2.22        1.73      2.55 o 
  -3   2  27        8.23        9.59      2.61 o 
  -2   2  27       41.54       44.35      3.45 o 
  -1   2  27       44.48       50.38      4.24 o 
   0   2  27       73.10       55.81      3.76 o 
   1   2  27        1.41        1.92      2.13 o 
   2   2  27      113.81      105.45      4.23 o 
   3   2  27        0.66        0.03      2.39 o 
   4   2  27        0.01       -4.25      5.84 o 
  -5   3  27        1.62       -4.93      4.93 o 
  -4   3  27       16.40       16.17      4.08 o 
  -3   3  27        0.00        0.88      2.57 o 
  -2   3  27       10.66        8.32      3.01 o 
  -1   3  27       41.47       45.11      4.23 o 
   0   3  27       31.30       39.52      3.44 o 
   1   3  27        6.02        3.33      2.46 o 
   2   3  27        0.30       -2.03      2.49 o 
   3   3  27       14.28       20.99      4.16 o 
   4   3  27        4.15        7.49      4.73 o 
  -5   4  27        3.23       10.51      6.39 o 
  -4   4  27       92.05       92.99      4.85 o 
  -3   4  27       31.20       32.05      4.48 o 
  -2   4  27       21.09       26.73      4.16 o 
  -1   4  27        0.03       -0.34      4.29 o 
   0   4  27        5.29        4.92      3.34 o 
   1   4  27        7.09        2.65      2.62 o 
   2   4  27        1.44        0.40      2.85 o 
   3   4  27        0.01       -4.55      4.55 o 
   4   4  27       16.62       12.51      7.11 o 
  -4   5  27        6.05        6.30      5.72 o 
  -3   5  27      110.04      121.30      6.70 o 
  -2   5  27        1.16        2.91      3.90 o 
  -1   5  27       35.84       38.17      4.73 o 
   0   5  27       14.39       13.29      4.26 o 
   1   5  27        1.03       -0.08      3.82 o 
   2   5  27        4.03        3.83      3.67 o 
   3   5  27       12.29       26.09      7.25 o 
  -2   6  27        0.00        6.45      7.63 o 
  -1   6  27        2.97        4.38      5.53 o 
   0   6  27        1.54        5.20      5.37 o 
   1   6  27        3.37        0.50      5.22 o 
  -6   0  28       19.94       24.96      7.62 o 
  -4   0  28       14.38        6.97      3.46 o 
  -2   0  28        9.34       10.65      3.04 o 
   0   0  28      332.06      267.86     10.93 o 
   2   0  28       48.15       46.08      5.32 o 
   4   0  28        0.56        2.34      5.85 o 
  -5   1  28        4.29        4.84      3.90 o 
  -4   1  28        1.97        4.39      2.50 o 
  -3   1  28       46.74       43.04      3.47 o 
  -2   1  28      364.23      336.71      7.38 o 
  -1   1  28       96.78       79.13      4.31 o 
   0   1  28       46.50       47.13      4.14 o 
   1   1  28       37.23       38.87      4.15 o 
   2   1  28        0.04        2.03      2.36 o 
   3   1  28        0.13        0.82      2.36 o 
   4   1  28       16.12       14.84      5.15 o 
  -5   2  28       36.06       47.25      5.38 o 
  -4   2  28       18.50       16.66      3.19 o 
  -3   2  28        2.61        3.44      2.46 o 
  -2   2  28       12.14       16.76      3.95 o 
  -1   2  28      114.48      101.95      7.99 o 
   0   2  28        2.66        6.15      2.84 o 
   1   2  28      103.27       91.48      3.85 o 
   2   2  28        0.36        1.66      2.33 o 
   3   2  28        4.28        5.45      4.46 o 
   4   2  28        0.25       -7.25      7.25 o 
  -5   3  28       13.05       24.03      7.23 o 
  -4   3  28        0.39        2.83      2.91 o 
  -3   3  28       88.13       84.47      4.46 o 
  -2   3  28        0.80       -2.20      3.85 o 
  -1   3  28       27.92       33.24      4.05 o 
   0   3  28        1.98        2.24      2.99 o 
   1   3  28       22.37       17.93      2.98 o 
   2   3  28       36.35       33.59      4.26 o 
   3   3  28      102.47      123.78      6.41 o 
   4   3  28       26.70       23.04      7.35 o 
  -4   4  28        9.88       13.44      3.58 o 
  -3   4  28       16.01       15.29      4.84 o 
  -2   4  28        0.05       -3.22      3.52 o 
  -1   4  28        1.96       -3.21      3.21 o 
   0   4  28       55.09       55.02      5.17 o 
   1   4  28        0.25       -1.51      3.16 o 
   2   4  28        0.53       -2.97      2.97 o 
   3   4  28       10.00       15.01     10.15 o 
  -3   5  28       16.68       21.42      4.85 o 
  -2   5  28        0.20       -2.71      6.63 o 
  -1   5  28        4.70        2.01      3.88 o 
   0   5  28       34.92       41.48      5.21 o 
   1   5  28        1.00        1.71      7.64 o 
   2   5  28        0.86        1.40      3.60 o 
  -2   6  28        0.23        4.57     12.31 o 
  -1   6  28        0.08       -3.42      5.73 o 
   0   6  28        2.53       14.90      5.94 o 
   1   6  28       16.20       21.05      6.92 o 
  -5   0  29        0.59       -5.42      5.42 o 
  -3   0  29        0.99       -0.45      3.00 o 
  -1   0  29      123.12       97.05      6.89 o 
   1   0  29       26.15       24.88      4.86 o 
   3   0  29       23.41       21.52      4.04 o 
  -5   1  29        0.63       -1.00      3.92 o 
  -4   1  29        0.82        1.39      2.34 o 
  -3   1  29        0.75       -1.57      2.45 o 
  -2   1  29       91.76       83.53      3.71 o 
  -1   1  29      329.99      261.32      7.88 o 
   0   1  29        0.78        2.26      2.54 o 
   1   1  29       77.13       64.59      4.75 o 
   2   1  29       22.31       24.79      3.65 o 
   3   1  29        7.43       13.70      3.73 o 
   4   1  29        0.06       -2.76      4.60 o 
  -5   2  29        2.00        5.79      6.17 o 
  -4   2  29        1.04       -0.26      2.79 o 
  -3   2  29       14.41       12.77      2.84 o 
  -2   2  29       17.29       28.64      5.07 o 
  -1   2  29        0.28       -1.37      2.81 o 
   0   2  29      236.05      190.02      6.68 o 
   1   2  29       22.71       26.72      2.97 o 
   2   2  29        6.67        6.74      2.56 o 
   3   2  29       16.74       23.73      6.49 o 
   4   2  29       25.43       29.91      5.70 o 
  -5   3  29        0.12        1.55      5.90 o 
  -4   3  29        0.00       -2.42      2.89 o 
  -3   3  29       39.67       43.98      8.42 o 
  -2   3  29       16.22       20.71      3.84 o 
  -1   3  29        5.17        4.30      3.11 o 
   0   3  29        8.42        7.59      3.24 o 
   1   3  29        3.25        3.41      2.60 o 
   2   3  29       24.32       22.73      3.47 o 
   3   3  29        2.56       10.23      3.94 o 
   4   3  29        3.51        3.75      6.66 o 
  -4   4  29       12.08       12.74      6.39 o 
  -3   4  29       10.25        7.88      5.28 o 
  -2   4  29       14.01       14.87      5.00 o 
  -1   4  29        6.43       -0.59      3.34 o 
   0   4  29        3.36        5.46      4.68 o 
   1   4  29       24.59       26.25      3.35 o 
   2   4  29       37.74       44.62      4.26 o 
   3   4  29        0.66        5.69      6.42 o 
  -3   5  29        0.21        1.24      4.72 o 
  -2   5  29        0.06       -3.36      4.00 o 
  -1   5  29        7.89       -0.82      6.34 o 
   0   5  29        0.49       -0.53      5.13 o 
   1   5  29       24.42       31.46      5.16 o 
   2   5  29       12.90       16.69      4.33 o 
  -4   0  30        0.45       -1.02      3.76 o 
  -2   0  30      164.48      137.72      8.19 o 
   0   0  30      319.72      233.99     10.32 o 
   2   0  30       17.20       20.70      4.84 o 
   4   0  30        1.32       -3.08      6.04 o 
  -5   1  30        0.46       -4.89      5.18 o 
  -4   1  30       29.74       29.69      3.60 o 
  -3   1  30        8.51        7.05      3.44 o 
  -2   1  30       18.21       16.73      2.76 o 
  -1   1  30       40.79       42.10      4.09 o 
   0   1  30       59.20       65.63      4.80 o 
   1   1  30        0.70        2.60      2.73 o 
   2   1  30        0.11        0.14      3.53 o 
   3   1  30        6.68       10.65      3.74 o 
   4   1  30        2.49        5.35      9.94 o 
  -5   2  30        1.89       -1.50      6.07 o 
  -4   2  30       10.32       12.21      3.33 o 
  -3   2  30       37.68       53.18      5.99 o 
  -2   2  30       88.44       81.09      4.63 o 
  -1   2  30        5.89        5.59      4.78 o 
   0   2  30       86.16       76.96      4.53 o 
   1   2  30       34.46       35.63      4.31 o 
   2   2  30        6.69        5.17      2.69 o 
   3   2  30       28.97       34.90      6.83 o 
   4   2  30       10.66       17.71      7.67 o 
  -4   3  30        4.06        0.30      3.36 o 
  -3   3  30       11.74        9.02      3.03 o 
  -2   3  30       48.07       48.68      7.04 o 
  -1   3  30       50.88       48.84      7.88 o 
   0   3  30       15.44       11.98      3.75 o 
   1   3  30        9.68        6.10      2.75 o 
   2   3  30        0.87        0.95      3.47 o 
   3   3  30        2.21        0.13      4.00 o 
  -4   4  30       18.43       25.85      4.12 o 
  -3   4  30       18.93       16.77      4.64 o 
  -2   4  30        0.95       -3.83      3.83 o 
  -1   4  30        0.14        4.47      3.64 o 
   0   4  30        0.00       -3.25      3.44 o 
   1   4  30       30.54       37.55      6.19 o 
   2   4  30        4.33        7.74      3.44 o 
   3   4  30       27.17       34.50      5.28 o 
  -2   5  30        0.22        3.43      4.54 o 
  -1   5  30        5.47        7.72      6.62 o 
   0   5  30        0.01       -0.93      4.23 o 
   1   5  30        0.53       -1.94      5.77 o 
  -5   0  31       10.33       22.67      6.47 o 
  -3   0  31      162.49      141.53      8.67 o 
  -1   0  31        2.17       -1.41      3.94 o 
   1   0  31        0.52       -1.85      3.90 o 
  -5   1  31        2.70        7.47      6.59 o 
  -4   1  31       15.25       17.46      3.27 o 
  -3   1  31        5.43        5.42      2.81 o 
  -2   1  31        0.02       -2.31      2.31 o 
  -1   1  31       34.23       33.66      4.63 o 
   0   1  31        6.18        3.42      2.95 o 
   1   1  31        5.55        8.14      3.07 o 
   2   1  31        0.80       -1.33      3.86 o 
   3   1  31        0.47       -5.60      5.60 o 
   4   1  31       11.97       -1.61      6.76 o 
  -5   2  31       21.02       28.74      7.25 o 
  -4   2  31       40.27       49.77      4.31 o 
  -3   2  31       31.75       33.08      3.61 o 
  -2   2  31        6.47        4.58      7.05 o 
  -1   2  31        1.00        0.52      3.04 o 
   0   2  31        1.69       -1.06      2.80 o 
   1   2  31        2.79        0.45      3.03 o 
   2   2  31       31.06       32.56      5.26 o 
   3   2  31        0.20        1.64      6.10 o 
  -4   3  31        7.94        5.70      3.37 o 
  -3   3  31        0.71       -2.36      3.55 o 
  -2   3  31        2.53       -1.78      3.50 o 
  -1   3  31       23.20       24.20      4.32 o 
   0   3  31       16.63       13.90      4.05 o 
   1   3  31        6.27        8.22      3.46 o 
   2   3  31       10.27        8.04      3.18 o 
   3   3  31        3.33        3.05      4.56 o 
  -3   4  31        5.82        5.73      7.89 o 
  -2   4  31       16.54        9.19      4.32 o 
  -1   4  31        4.35        4.28      5.06 o 
   0   4  31        5.27        3.35      4.68 o 
   1   4  31        6.73        5.05      3.24 o 
   2   4  31       41.09       56.55      6.07 o 
  -2   5  31        6.25        9.29      4.64 o 
  -1   5  31        0.05       -0.60      5.45 o 
   0   5  31        0.56       -4.05      4.72 o 
   1   5  31        1.10        2.30      7.30 o 
  -4   0  32       34.71       39.43      6.88 o 
  -2   0  32        0.05        3.23      4.49 o 
   0   0  32       58.59       63.25      6.98 o 
   2   0  32        0.00        7.50      4.47 o 
  -4   1  32        2.00        0.72      2.99 o 
  -3   1  32        0.59       -2.77      2.77 o 
  -2   1  32        9.10        6.18      3.45 o 
  -1   1  32        8.32        5.93      3.82 o 
   0   1  32        1.63       -2.02      2.87 o 
   1   1  32       18.58       14.21      3.45 o 
   2   1  32        6.50        9.00      3.50 o 
   3   1  32        0.70        2.67      6.22 o 
  -4   2  32        2.00        3.12      3.31 o 
  -3   2  32       14.27       13.75      3.30 o 
  -2   2  32        0.66       -2.81      3.13 o 
  -1   2  32        4.99        3.70      3.23 o 
   0   2  32        3.10        2.48      3.25 o 
   1   2  32        1.73       -0.39      3.26 o 
   2   2  32        0.08       -1.12      3.50 o 
   3   2  32       34.17       39.38      7.69 o 
  -4   3  32        0.79        1.86      3.46 o 
  -3   3  32        0.06        1.26      3.71 o 
  -2   3  32        5.90       -0.41      3.57 o 
  -1   3  32        5.12        9.86      3.76 o 
   0   3  32        5.87        4.09      3.48 o 
   1   3  32       31.03       37.08      5.88 o 
   2   3  32        1.50       -1.86      3.31 o 
   3   3  32        3.80        5.77      6.37 o 
  -3   4  32        0.80        0.74      4.27 o 
  -2   4  32        0.35       -3.86      3.86 o 
  -1   4  32       13.07       11.10      4.29 o 
   0   4  32        0.00        1.40      3.87 o 
   1   4  32       14.84       19.06      3.66 o 
   2   4  32        7.75       10.31      5.21 o 
  -1   5  32        0.73        2.09      6.73 o 
   0   5  32        4.71       -4.49      4.49 o 
  -3   0  33        2.73       -2.79      4.66 o 
  -1   0  33       13.03        8.75      4.47 o 
   1   0  33       61.41       62.07      6.76 o 
  -4   1  33        0.10       -2.66      3.22 o 
  -3   1  33        4.15        5.42      2.96 o 
  -2   1  33        0.03       -2.23      3.41 o 
  -1   1  33       31.41       22.05      3.98 o 
   0   1  33        2.25        0.79      3.22 o 
   1   1  33        7.76        0.38      3.12 o 
   2   1  33        1.49       -0.62      3.28 o 
  -4   2  33        7.49        8.02      3.52 o 
  -3   2  33        0.14       -2.83      2.83 o 
  -2   2  33        3.62       -2.12      3.54 o 
  -1   2  33       12.08        8.14      3.54 o 
   0   2  33        2.19        5.22      3.10 o 
   1   2  33       39.40       37.77      4.69 o 
   2   2  33        4.38       11.77      3.93 o 
   3   2  33        6.24       11.84      7.21 o 
  -3   3  33        0.08       -0.93      3.96 o 
  -2   3  33        4.23        5.58      3.67 o 
  -1   3  33        6.19        4.65      3.65 o 
   0   3  33        2.35        3.29      3.54 o 
   1   3  33        3.26       10.20      3.84 o 
   2   3  33        7.68        8.12      3.38 o 
  -2   4  33        0.62       -0.36      4.26 o 
  -1   4  33        0.33        0.56      7.56 o 
   0   4  33        1.60        5.55      4.00 o 
   1   4  33        0.08       -2.72      4.37 o 
  -4   0  34        3.07       -5.47      5.47 o 
  -2   0  34       56.30       66.44      6.70 o 
   0   0  34        2.63        3.23      4.57 o 
   2   0  34       33.14       46.12      6.85 o 
  -4   1  34       36.84       46.07      6.04 o 
  -3   1  34        0.45       -1.08      3.66 o 
  -2   1  34        0.02       -2.02      5.07 o 
  -1   1  34        0.13        2.16      4.53 o 
   0   1  34        2.68        2.06      3.18 o 
   1   1  34        1.01       -0.01      6.16 o 
   2   1  34        2.23       -2.89      3.49 o 
  -3   2  34        6.85        4.26      3.14 o 
  -2   2  34        9.84        9.65      4.01 o 
  -1   2  34        0.33        1.41      3.31 o 
   0   2  34        0.29        3.69      4.37 o 
   1   2  34       10.88        8.25      3.69 o 
   2   2  34        3.26        0.96      4.03 o 
  -3   3  34        1.85       -3.57      4.17 o 
  -2   3  34        0.01       -2.05      3.57 o 
  -1   3  34        0.00       -3.12      3.53 o 
   0   3  34        1.16        0.97      3.74 o 
   1   3  34        1.70        4.51      3.79 o 
   2   3  34        0.86       -2.17      5.60 o 
  -2   4  34        0.07       -5.31      5.78 o 
  -1   4  34        0.02       -1.13      4.11 o 
   0   4  34        2.14        0.89      4.98 o 
  -3   0  35       12.86       15.15      5.77 o 
  -1   0  35        0.66        2.05      4.89 o 
   1   0  35        1.77       11.52      5.28 o 
  -3   1  35        0.17       -3.80      3.80 o 
  -2   1  35        0.01        1.55      5.33 o 
  -1   1  35        9.22       17.99      4.04 o 
   0   1  35        0.50        1.14      3.37 o 
   1   1  35        3.43        1.88      3.46 o 
   2   1  35        6.21       15.22      4.24 o 
  -3   2  35       11.44       17.83      7.21 o 
  -2   2  35       22.59       29.87      4.66 o 
  -1   2  35        0.32        4.61      3.43 o 
   0   2  35        1.93        3.95      3.40 o 
   1   2  35        1.15       -1.49      3.75 o 
   2   2  35       22.04       25.76      4.69 o 
  -2   3  35        2.77        2.42      7.05 o 
  -1   3  35        2.70       -2.43     10.02 o 
   0   3  35        6.25        5.27      3.75 o 
   1   3  35        2.68        1.50      3.99 o 
  -2   0  36       20.49       25.58      6.48 o 
   0   0  36        0.98       -1.60      4.91 o 
   2   0  36       53.87       62.77      8.08 o 
  -3   1  36        9.94        7.68      5.25 o 
  -2   1  36       20.88       23.04      4.29 o 
  -1   1  36        0.01       -3.18      3.53 o 
   0   1  36        3.52       -2.33      3.52 o 
   1   1  36        0.83        6.56      3.91 o 
   2   1  36       26.84       35.63      8.97 o 
  -2   2  36        0.04        0.47      3.94 o 
  -1   2  36       14.23       14.26      4.16 o 
   0   2  36        5.90        7.84      3.95 o 
   1   2  36       10.17       12.35      4.26 o 
  -1   3  36        1.06        2.91      4.10 o 
   0   3  36        0.73       -1.39      4.05 o 
  -1   0  37       31.44       23.04      6.36 o 
   1   0  37        7.76       -0.92      5.57 o 
  -2   1  37       15.40       19.71      4.39 o 
  -1   1  37       10.86       21.65      4.43 o 
   0   1  37        4.08        2.02      3.83 o 
   1   1  37        4.05        4.78      4.21 o 
  -2   2  37       39.81       56.90      5.90 o 
  -1   2  37       12.01        8.77      4.67 o 
   0   2  37        2.59       -0.97      3.78 o 
  -2   0  38        9.79        1.11      5.47 o 
   0   0  38        5.24        2.22      5.92 o 
  -1   1  38        1.01        7.90      3.94 o 
   0   1  38        6.20       12.84      4.32 o 
                                                 
